# Supplementary material for: ERp44 is required for endocardial cushion development by regulating VEGFA secretion in myocardium
Source: Cell Prolif. 2022 Jan 28;55(3):e13179. doi: 10.1111/cpr.13179 (PMC8891561; doi:10.1111/cpr.13179)
Supplement: Supplementary file 10 — Supplementary Material [file CPR-55-e13179-s006.xlsx]

## Sheet: Sheet1
GeneID	Gene_length	WT-Expression	KO-Expression	WT-RPKM	KO-RPKM	log2 Ratio(KO/WT)	Up-Down-Regulation(KO/WT)	P-value	FDR	Symbol	Description	KEGG Orthology	GO Component	GO Function	GO Process	Blast nr
100499517	83	0	2	0.01	2.66417	8.05754	Up	0.256746	0.581907	Mir3072	microRNA 3072	-	-	-	-	-
387204	83	0	2	0.01	2.66417	8.05754	Up	0.256746	0.578782	Mir208a	microRNA 208a	-	-	-	-	-
100217434	89	0	2	0.01	2.48456	7.95685	Up	0.256746	0.585622	Snord88c	small nucleolar RNA, C/D box 88C	-	-	-	-	-
100124438	75	0	1	0.01	1.47417	7.20376	Up	0.508954	0.781109	Mir343	microRNA 343	-	-	-	-	-
735289	77	0	1	0.01	1.43588	7.16579	Up	0.508954	0.753291	Mir704	microRNA 704	-	-	-	-	-
723926	84	0	1	0.01	1.31623	7.04026	Up	0.508954	0.768673	Mir25	microRNA 25	-	-	-	-	-
100124459	85	0	1	0.01	1.30074	7.02319	Up	0.508954	0.756693	Mir877	microRNA 877	-	-	-	-	-
100302592	87	0	1	0.01	1.27084	6.98964	Up	0.508954	0.749788	Snord14a	small nucleolar RNA, C/D box 14A	-	-	-	-	-
100526472	89	0	1	0.01	1.24228	6.95685	Up	0.508954	0.776073	Mir3070a	microRNA 3070a	-	-	-	-	-
100628569	91	0	1	0.01	1.21498	6.92479	Up	0.508954	0.749591	Mir3096b	microRNA 3096b	-	-	-	-	-
100302567	94	0	1	0.01	1.1762	6.87799	Up	0.508954	0.777697	AF357399	snoRNA AF357399	-	-	-	-	-
78508	429	0	4	0.01	1.03089	6.68775	Up	0.0653356	0.265485	2900093L17Rik	RIKEN cDNA 2900093L17 gene	-	-	-	-	gi|148670457|gb|EDL02404.1|/1.19e-26/mCG2329 [Mus musculus]
100316712	108	0	1	0.01	1.02373	6.67769	Up	0.508954	0.76182	Mir1966	microRNA 1966	-	-	-	-	-
735277	109	0	1	0.01	1.01434	6.6644	Up	0.508954	0.779257	Mir697	microRNA 697	-	-	-	-	-
100313519	221	0	2	0.01	1.00057	6.64468	Up	0.256746	0.585225	Snord17	small nucleolar RNA, C/D box 17	-	-	-	-	-
100302498	128	0	1	0.01	0.863773	6.43258	Up	0.508954	0.755022	Snora21	small nucleolar RNA, H/ACA box 21	-	-	-	-	-
104433	130	0	1	0.01	0.850484	6.41021	Up	0.508954	0.755155	Snora62	small nucleolar RNA, H/ACA box 62	-	-	-	-	-
14127	683	0	5	0.01	0.809392	6.33877	Up	0.032959	0.167997	Fcer1g	Fc receptor, IgE, high affinity I, gamma polypeptide	K07983	GO:0009986//cell surface;GO:0016021//integral to membrane;GO:0032997	GO:0019763//immunoglobulin receptor activity	GO:0001794;GO:0001802;GO:0001810;GO:0001819//positive regulation of cytokine production;GO:0002429//immune response-activating cell surface receptor signaling pathway;GO:0002474//antigen processing and presentation of peptide antigen via MHC class I;GO:0002478;GO:0006909//phagocytosis;GO:0007599//hemostasis;GO:0030595//leukocyte chemotaxis;GO:0032762//mast cell cytokine production;GO:0033008;GO:0…	gi|6753830|ref|NP_034315.1|/3.05507e-40/high affinity immunoglobulin epsilon receptor subunit gamma precursor [Mus musculus]
326620	312	0	2	0.01	0.708737	6.14718	Up	0.256746	0.579872	Hist1h4b	histone cluster 1, H4b	K11254	GO:0000785//chromatin;GO:0043231//intracellular membrane-bounded organelle	GO:0003676//nucleic acid binding	GO:0034728//nucleosome organization	gi|194940914|ref|XP_001983122.1|/2.71879e-41/GG21374 [Drosophila erecta]
621628	660	0	4	0.01	0.670078	6.06626	Up	0.0653356	0.264908	Cldn20	claudin 20	K06087	GO:0031224//intrinsic to membrane;GO:0043296//apical junction complex	GO:0005515//protein binding	GO:0007043//cell-cell junction assembly;GO:0016337//cell-cell adhesion	gi|158186785|ref|NP_001095030.1|/9.99196e-126/claudin-20 precursor [Mus musculus]
78547	696	0	4	0.01	0.635419	5.98964	Up	0.0653356	0.2651	E130304I02Rik	RIKEN cDNA E130304I02 gene	-	-	-	-	gi|148671057|gb|EDL03004.1|/5.60841e-37/mCG21289 [Mus musculus]
15376	2127	0	12	0.01	0.623768	5.96294	Up	0.000273994	0.00415946	Foxa2	forkhead box A2	K08035	GO:0043231//intracellular membrane-bounded organelle	GO:0000981//sequence-specific DNA binding RNA polymerase II transcription factor activity;GO:0005515//protein binding;GO:0043565//sequence-specific DNA binding;GO:0043566//structure-specific DNA binding	GO:0001704//formation of primary germ layer;GO:0001708//cell fate specification;GO:0006359//regulation of transcription from RNA polymerase III promoter;GO:0007596//blood coagulation;GO:0009953//dorsal/ventral pattern formation;GO:0030323//respiratory tube development;GO:0030855//epithelial cell differentiation;GO:0031016//pancreas development;GO:0034097//response to cytokine stimulus;GO:0043009/…	gi|153945804|ref|NP_034576.2|/1.11778e-152/hepatocyte nuclear factor 3-beta [Mus musculus]
73474	183	0	1	0.01	0.604169	5.91688	Up	0.508954	0.774806	Snhg9	small nucleolar RNA host gene (non-protein coding) 9	-	-	-	-	-
19848	187	0	1	0.01	0.591245	5.88569	Up	0.508954	0.757565	Rnu2-10	U2 small nuclear RNA 10	-	-	-	-	gi|24940209|emb|CAA24954.2|/4.06463e-11/unnamed protein product [Xenopus laevis]
15375	3188	0	17	0.01	0.589576	5.88161	Up	8.9508e-06	0.000225652	Foxa1	forkhead box A1	K09387	GO:0043231//intracellular membrane-bounded organelle;GO:0043234//protein complex	GO:0000982//RNA polymerase II core promoter proximal region sequence-specific DNA binding transcription factor activity;GO:0005515//protein binding;GO:0043565//sequence-specific DNA binding;GO:0043566//structure-specific DNA binding	GO:0000122//negative regulation of transcription from RNA polymerase II promoter;GO:0001708//cell fate specification;GO:0002009//morphogenesis of an epithelium;GO:0002067;GO:0002070//epithelial cell maturation;GO:0003006//developmental process involved in reproduction;GO:0007346//regulation of mitotic cell cycle;GO:0016568//chromatin modification;GO:0030323//respiratory tube development;GO:003052…	gi|148704754|gb|EDL36701.1|/0/forkhead box A1 [Mus musculus]
107753	607	0	3	0.01	0.546439	5.77199	Up	0.129517	0.403598	Lgals2	lectin, galactose-binding, soluble 2	K10090	-	GO:0048029//monosaccharide binding	-	gi|269914146|ref|NP_079898.2|/5.22901e-72/galectin-2 [Mus musculus]
11833	1486	0	7	0.01	0.520821	5.70272	Up	0.0083873	0.0634337	Aqp8	aquaporin 8	K09869	GO:0016021//integral to membrane;GO:0042598;GO:0044459//plasma membrane part	GO:0005372//water transmembrane transporter activity	GO:0015721//bile acid and bile salt transport;GO:0042044//fluid transport;GO:0051591//response to cAMP	gi|6680714|ref|NP_031500.1|/9.04646e-132/aquaporin-8 isoform 1 [Mus musculus]
57255	1070	0	5	0.01	0.516649	5.69111	Up	0.032959	0.16815	Cldn13	claudin 13	K06087	GO:0043296//apical junction complex	GO:0005488//binding	-	gi|10048432|ref|NP_065250.1|/1.2848e-107/claudin-13 [Mus musculus]
76426	649	0	3	0.01	0.511077	5.67547	Up	0.129517	0.407761	Fam209	family with sequence similarity 209	-	-	-	-	gi|198278455|ref|NP_083884.1|/1.88011e-97/uncharacterized protein LOC76426 precursor [Mus musculus]
234836	656	0	3	0.01	0.505623	5.65999	Up	0.129517	0.403748	Il17c	interleukin 17C	K05491	GO:0000267//cell fraction;GO:0005576//extracellular region	GO:0005102//receptor binding	GO:0007154//cell communication;GO:0007165//signal transduction;GO:0030851//granulocyte differentiation	gi|164420675|ref|NP_665833.3|/1.05213e-103/interleukin 17C precursor [Mus musculus]
56296	1797	0	8	0.01	0.492211	5.62121	Up	0.00423102	0.0384617	Dmrtb1	DMRT-like family B with proline-rich C-terminal, 1	-	-	GO:0005488//binding	GO:0006351//transcription, DNA-dependent	gi|242332576|ref|NP_063925.1|/2.02857e-160/doublesex- and mab-3-related transcription factor B1 [Mus musculus]
57780	679	0	3	0.01	0.488496	5.61027	Up	0.129517	0.405102	Fxyd7	FXYD domain-containing ion transport regulator 7	K08665;K13364	GO:0031224//intrinsic to membrane	GO:0015075//ion transmembrane transporter activity;GO:0019899//enzyme binding	GO:0003012//muscle system process;GO:0006811//ion transport;GO:0006875//cellular metal ion homeostasis	gi|38174623|gb|AAH61101.1|/7.54332e-76/Fxyd7 protein [Mus musculus]
70274	1137	0	5	0.01	0.486205	5.60349	Up	0.032959	0.168303	Ly6g6e	lymphocyte antigen 6 complex, locus G6E	K06846	-	-	-	gi|51243047|ref|NP_081642.1|/2.13027e-55/lymphocyte antigen 6 complex G6E precursor [Mus musculus]
NR_045845	459	0	2	0.01	0.481756	5.59023	Up	0.256746	0.578238	-	-	-	-	-	-	-
17259	1378	0	6	0.01	0.481406	5.58918	Up	0.0166264	0.103392	Mef2b	myocyte enhancer factor 2B	K09261	GO:0043231//intracellular membrane-bounded organelle;GO:0043234//protein complex	GO:0001071//nucleic acid binding transcription factor activity;GO:0003677//DNA binding;GO:0019899//enzyme binding	GO:0006351//transcription, DNA-dependent;GO:0048513//organ development	gi|113865987|ref|NP_001038949.1|/4.15875e-165/myocyte-specific enhancer factor 2B isoform 2 [Mus musculus]
12309	480	0	2	0.01	0.460679	5.52569	Up	0.256746	0.582851	S100g	S100 calcium binding protein G	K14734	GO:0044459//plasma membrane part	GO:0005496//steroid binding;GO:0046872//metal ion binding	-	gi|7106263|ref|NP_033919.1|/1.69258e-37/protein S100-G [Mus musculus]
228366	2424	0	10	0.01	0.456118	5.51133	Up	0.0010767	0.0127758	Gyltl1b	glycosyltransferase-like 1B	K09668	GO:0031224//intrinsic to membrane;GO:0043231//intracellular membrane-bounded organelle	GO:0016740//transferase activity	-	gi|262231830|ref|NP_001160105.1|/0/glycosyltransferase-like protein LARGE2 isoform 2 precursor [Mus musculus]
74174	740	0	3	0.01	0.448228	5.48616	Up	0.129517	0.407837	Gtsf1	gametocyte specific factor 1	K02728	GO:0044424//intracellular part	GO:0043169//cation binding	-	gi|119310191|ref|NP_001073175.1|/2.36522e-100/gametocyte-specific factor 1 [Rattus norvegicus]
12854	498	0	2	0.01	0.444028	5.47258	Up	0.256746	0.578393	Cort	cortistatin	K05238	-	GO:0005179//hormone activity	GO:0007186//G-protein coupled receptor signaling pathway;GO:0042749//regulation of circadian sleep/wake cycle	gi|6680984|ref|NP_031771.1|/8.30924e-46/cortistatin precursor [Mus musculus]
12270	754	0	3	0.01	0.439905	5.45912	Up	0.129517	0.405858	C4bp-ps1	complement component 4 binding protein, pseudogene 1	K04003	-	-	GO:0002455//humoral immune response mediated by circulating immunoglobulin;GO:0006952//defense response;GO:0007599//hemostasis	gi|62198215|ref|NP_058691.2|/9.16908e-31/C4b-binding protein beta chain precursor [Rattus norvegicus]
22370	1763	0	7	0.01	0.438991	5.45612	Up	0.0083873	0.0634623	Vtn	vitronectin	K06251	GO:0031012//extracellular matrix;GO:0043234//protein complex	GO:0004888//transmembrane signaling receptor activity;GO:0005102//receptor binding;GO:0005539//glycosaminoglycan binding	GO:0001934//positive regulation of protein phosphorylation;GO:0002376//immune system process;GO:0007160//cell-matrix adhesion;GO:0007596//blood coagulation;GO:0009967//positive regulation of signal transduction;GO:0010466//negative regulation of peptidase activity;GO:0010810//regulation of cell-substrate adhesion;GO:0014909//smooth muscle cell migration;GO:0043062//extracellular structure organiz…	gi|6755987|ref|NP_035837.1|/0/vitronectin precursor [Mus musculus]
77810	799	0	3	0.01	0.41513	5.37549	Up	0.129517	0.405404	A930015D03Rik	RIKEN cDNA A930015D03 gene	K02991	GO:0005634//nucleus;GO:0015935//small ribosomal subunit	-	GO:0006412//translation;GO:0007165//signal transduction;GO:0016032//viral reproduction;GO:0042254//ribosome biogenesis	gi|148691325|gb|EDL23272.1|/9.51422e-61/mCG147807 [Mus musculus]
76229	1609	0	6	0.01	0.412292	5.36559	Up	0.0166264	0.10343	Vmn2r29	vomeronasal 2, receptor 29	K04613	GO:0031224//intrinsic to membrane	GO:0004871//signal transducer activity	GO:0007166//cell surface receptor signaling pathway	gi|164698709|ref|NP_001106939.1|/3.29497e-66/vomeronasal 2, receptor 29 precursor [Mus musculus]
66260	1126	0	4	0.01	0.392763	5.29559	Up	0.0653356	0.265293	Tmem54	transmembrane protein 54	-	GO:0031224//intrinsic to membrane	-	-	gi|148698272|gb|EDL30219.1|/1.34269e-94/transmembrane protein 54, isoform CRA_c [Mus musculus]
109280	1455	0	5	0.01	0.379941	5.2477	Up	0.032959	0.168252	Slc22a13b-ps	solute carrier family 22 (organic cation transporter), member 13b, pseudogene	K08209	GO:0031224//intrinsic to membrane	GO:0005215//transporter activity	-	gi|148677285|gb|EDL09232.1|/1.96375e-123/mCG21878, isoform CRA_c [Mus musculus]
68790	2380	0	8	0.01	0.37164	5.21583	Up	0.00423102	0.0384409	Fendrr	Foxf1 adjacent non-coding developmental regulatory RNA	-	-	-	-	gi|148679699|gb|EDL11646.1|/3.20128e-87/mCG144621 [Mus musculus]
100502700	1195	0	4	0.01	0.370085	5.20978	Up	0.0653356	0.266323	AV039307	expressed sequence AV039307	K10625	GO:0043234//protein complex	GO:0019787//small conjugating protein ligase activity;GO:0046914//transition metal ion binding	GO:0019941//modification-dependent protein catabolic process	gi|12838906|dbj|BAB24370.1|/5.9944e-56/unnamed protein product [Mus musculus]
20750	1517	0	5	0.01	0.364413	5.1875	Up	0.032959	0.168201	Spp1	secreted phosphoprotein 1	K06250	GO:0031982//vesicle;GO:0044421//extracellular region part;GO:0044444//cytoplasmic part	GO:0005102//receptor binding	GO:0001503//ossification;GO:0006952//defense response;GO:0009725//response to hormone stimulus;GO:0009888//tissue development;GO:0010810//regulation of cell-substrate adhesion;GO:0032846;GO:0033273//response to vitamin;GO:0043066//negative regulation of apoptotic process;GO:0048671//negative regulation of collateral sprouting	gi|323668333|ref|NP_001191130.1|/5.01476e-140/osteopontin isoform 1 [Mus musculus]
100043462	917	0	3	0.01	0.361711	5.17676	Up	0.129517	0.405026	Nutf2-ps1	nuclear transport factor 2, pseudogene 1	K14285	GO:0005635//nuclear envelope;GO:0044444//cytoplasmic part	GO:0005488//binding	GO:0006605//protein targeting	gi|5031985|ref|NP_005787.1|/2.84899e-70/nuclear transport factor 2 [Homo sapiens]
13184	617	0	2	0.01	0.358389	5.16345	Up	0.256746	0.580653	Dcpp1	demilune cell and parotid protein 1	-	-	-	GO:0001701//in utero embryonic development	gi|110815811|ref|NP_064294.2|/5.96494e-95/demilune cell and parotid protein precursor [Mus musculus]
11889	1245	0	4	0.01	0.355222	5.15065	Up	0.0653356	0.264972	Asgr1	asialoglycoprotein receptor 1	K10063	GO:0016021//integral to membrane	GO:0004888//transmembrane signaling receptor activity;GO:0030246//carbohydrate binding;GO:0042802//identical protein binding;GO:0043169//cation binding	GO:0006897//endocytosis;GO:0007154//cell communication;GO:0023052//signaling	gi|148680581|gb|EDL12528.1|/1.37747e-151/asialoglycoprotein receptor 1, isoform CRA_c [Mus musculus]
319155	312	0	1	0.01	0.354368	5.14718	Up	0.508954	0.775721	Hist1h4c	histone cluster 1, H4c	K11254	-	-	-	gi|397465402|ref|XP_003804486.1|/4.57378e-39/PREDICTED: histone H4-like [Pan paniscus]
18400	1560	0	5	0.01	0.354368	5.14718	Up	0.032959	0.168355	Slc22a18	solute carrier family 22 (organic cation transporter), member 18	K08214	GO:0012505//endomembrane system;GO:0016021//integral to membrane;GO:0044424//intracellular part;GO:0044459//plasma membrane part	GO:0008509//anion transmembrane transporter activity;GO:0015238//drug transmembrane transporter activity;GO:0015291//secondary active transmembrane transporter activity;GO:0019899//enzyme binding	GO:0003008;GO:0006812//cation transport;GO:0015893//drug transport	gi|112363086|ref|NP_001036225.1|/1.42556e-167/solute carrier family 22 member 18 [Mus musculus]
319157	312	0	1	0.01	0.354368	5.14718	Up	0.508954	0.76284	Hist1h4f	histone cluster 1, H4f	K11254	-	-	-	gi|397465402|ref|XP_003804486.1|/4.57378e-39/PREDICTED: histone H4-like [Pan paniscus]
319574	627	0	2	0.01	0.352673	5.14026	Up	0.256746	0.584115	Gm20735	predicted gene, 20735	-	-	-	-	gi|148679736|gb|EDL11683.1|/6.65013e-65/mCG1036165, isoform CRA_b [Mus musculus]
76400	1256	0	4	0.01	0.352111	5.13796	Up	0.0653356	0.265228	Pbp2	phosphatidylethanolamine binding protein 2	K14802	GO:0005624//membrane fraction;GO:0005783//endoplasmic reticulum;GO:0030136//clathrin-coated vesicle;GO:0031966//mitochondrial membrane;GO:0033267//axon part;GO:0044297//cell body;GO:0044421//extracellular region part	GO:0004866//endopeptidase inhibitor activity;GO:0005543//phospholipid binding;GO:0019901//protein kinase binding;GO:0032559	GO:0001932//regulation of protein phosphorylation;GO:0006950//response to stress;GO:0007088//regulation of mitosis;GO:0007268//synaptic transmission;GO:0007281//germ cell development;GO:0007417//central nervous system development;GO:0007631//feeding behavior;GO:0008016//regulation of heart contraction;GO:0009628//response to abiotic stimulus;GO:0009967//positive regulation of signal transduction;…	gi|128485805|ref|NP_083871.3|/2.11212e-107/phosphatidylethanolamine-binding protein 2 [Mus musculus]
100043229	632	0	2	0.01	0.349883	5.1288	Up	0.256746	0.581122	Gm10046	predicted gene 10046	K09228	GO:0043231//intracellular membrane-bounded organelle	GO:0003676//nucleic acid binding;GO:0046914//transition metal ion binding	GO:0006351//transcription, DNA-dependent	gi|74148369|dbj|BAE36333.1|/6.12976e-42/unnamed protein product [Mus musculus]
54419	1522	1	35	0.0739499	2.54251	5.10356	Up	7.54684e-10	4.1819e-08	Cldn6	claudin 6	K06087	GO:0031224//intrinsic to membrane;GO:0043296//apical junction complex	GO:0005515//protein binding	GO:0016337//cell-cell adhesion	gi|9055190|ref|NP_061247.1|/8.85231e-90/claudin-6 precursor [Mus musculus]
67983	1615	0	5	0.01	0.3423	5.09719	Up	0.032959	0.167946	Pdzd9	PDZ domain containing 9	K05631	-	-	-	gi|92373388|ref|NP_001035226.1|/9.7289e-135/PDZ domain-containing protein 9 isoform 1 [Mus musculus]
66654	647	0	2	0.01	0.341771	5.09496	Up	0.256746	0.57995	Tex12	testis expressed gene 12	-	GO:0000794//condensed nuclear chromosome	GO:0005488//binding	-	gi|148693795|gb|EDL25742.1|/3.6623e-61/testis expressed gene 12, isoform CRA_b [Mus musculus]
76684	331	0	1	0.01	0.334027	5.06189	Up	0.508954	0.757028	1810007I06Rik	RIKEN cDNA 1810007I06 gene	-	-	-	-	gi|148664955|gb|EDK97371.1|/3.43679e-50/mCG1050902 [Mus musculus]
NR_046064	668	0	2	0.01	0.331027	5.04888	Up	0.256746	0.585543	-	-	-	-	-	-	-
75015	1048	0	3	0.01	0.316497	4.98412	Up	0.129517	0.406161	4930503B20Rik	RIKEN cDNA 4930503B20 gene	K09512	-	GO:0005515//protein binding	GO:0044267//cellular protein metabolic process	gi|126722682|ref|NP_083420.2|/8.27155e-136/uncharacterized protein LOC75015 [Mus musculus]
21869	2832	0	8	0.01	0.312325	4.96497	Up	0.00423102	0.0384201	Nkx2-1	NK2 homeobox 1	K09342	GO:0000267//cell fraction;GO:0031981//nuclear lumen;GO:0043234//protein complex	GO:0000981//sequence-specific DNA binding RNA polymerase II transcription factor activity;GO:0043565//sequence-specific DNA binding	GO:0001837//epithelial to mesenchymal transition;GO:0002237//response to molecule of bacterial origin;GO:0003081//regulation of systemic arterial blood pressure by renin-angiotensin;GO:0006935//chemotaxis;GO:0006972//hyperosmotic response;GO:0007179//transforming growth factor beta receptor signaling pathway;GO:0007610//behavior;GO:0009719;GO:0009953//dorsal/ventral pattern formation;GO:0010001//…	gi|35505463|gb|AAH57607.1|/6.91208e-116/NK2 homeobox 1 [Mus musculus]
69363	710	0	2	0.01	0.311445	4.9609	Up	0.256746	0.583245	Spaca4	sperm acrosome associated 4	-	GO:0030141//secretory granule;GO:0031224//intrinsic to membrane	-	GO:0009987//cellular process	gi|228480264|ref|NP_081331.2|/2.01557e-45/sperm acrosome membrane-associated protein 4 precursor [Mus musculus]
75858	1083	0	3	0.01	0.306268	4.93672	Up	0.129517	0.404424	Speer7-ps1	spermatogenesis associated glutamate (E)-rich protein 7, pseudogene 1	-	-	-	-	gi|148668960|gb|EDL01083.1|/1.79035e-32/mCG127797 [Mus musculus]
57349	1107	0	3	0.01	0.299628	4.9051	Up	0.129517	0.405707	Ppbp	pro-platelet basic protein	K10029	GO:0044421//extracellular region part	GO:0005102//receptor binding	GO:0001775//cell activation;GO:0030595//leukocyte chemotaxis;GO:0048646//anatomical structure formation involved in morphogenesis	gi|12963823|ref|NP_076274.1|/2.2552e-46/platelet basic protein precursor [Mus musculus]
245536	747	0	2	0.01	0.296018	4.88762	Up	0.256746	0.583561	Gm614	predicted gene 614	K05070	GO:0031224//intrinsic to membrane	GO:0004888//transmembrane signaling receptor activity;GO:0019838//growth factor binding	GO:0002361//CD4-positive, CD25-positive, alpha-beta regulatory T cell differentiation;GO:0007166//cell surface receptor signaling pathway;GO:0010467//gene expression;GO:0033077//T cell differentiation in thymus;GO:0045577//regulation of B cell differentiation	gi|85701852|ref|NP_001028534.1|/5.95203e-83/uncharacterized protein CXorf65 homolog [Mus musculus]
69631	1122	0	3	0.01	0.295623	4.88569	Up	0.129517	0.40715	2310014F07Rik	RIKEN cDNA 2310014F07 gene	-	-	-	-	gi|148693787|gb|EDL25734.1|/1.00137e-41/mCG146258 [Mus musculus]
73862	753	0	2	0.01	0.29366	4.87607	Up	0.256746	0.580574	4930415F15Rik	RIKEN cDNA 4930415F15 gene	-	-	-	-	gi|187661968|sp|Q5NC83.2|CG072_MOUSE/1.04064e-82/RecName: Full=Uncharacterized protein C7orf72 homolog
69750	762	0	2	0.01	0.290191	4.85893	Up	0.256746	0.58364	2410021H03Rik	RIKEN cDNA 2410021H03 gene	-	-	-	-	gi|148706402|gb|EDL38349.1|/1.88855e-39/mCG145583 [Mus musculus]
NR_045842	1526	0	4	0.01	0.289811	4.85704	Up	0.0653356	0.265164	-	-	-	-	-	-	-
667933	384	0	1	0.01	0.287924	4.84762	Up	0.508954	0.772076	Gm8884	predicted gene 8884	-	-	-	-	gi|149024554|gb|EDL81051.1|/1.67589e-38/rCG64133 [Rattus norvegicus]
NR_046036	768	0	2	0.01	0.287924	4.84762	Up	0.256746	0.578006	-	-	-	-	-	-	-
76486	773	0	2	0.01	0.286062	4.83826	Up	0.256746	0.579638	Ly6k	lymphocyte antigen 6 complex, locus K	-	GO:0031224//intrinsic to membrane;GO:0031981//nuclear lumen	-	-	gi|148697502|gb|EDL29449.1|/5.02423e-72/lymphocyte antigen 6 complex, locus K, isoform CRA_a [Mus musculus]
224912	1160	0	3	0.01	0.285939	4.83763	Up	0.129517	0.407455	Crb3	crumbs homolog 3 (Drosophila)	K06090	GO:0031224//intrinsic to membrane;GO:0043296//apical junction complex	GO:0019904//protein domain specific binding	GO:0007009//plasma membrane organization;GO:0034329//cell junction assembly;GO:0045216//cell-cell junction organization	gi|29244038|ref|NP_808306.1|/3.06423e-49/crumbs protein homolog 3 precursor [Mus musculus]
433804	2827	0	7	0.01	0.273767	4.77488	Up	0.0083873	0.0634051	Gm13154	predicted gene 13154	K09228	-	-	-	gi|169646737|ref|NP_001014419.2|/0/uncharacterized protein LOC433804 [Mus musculus]
69282	808	0	2	0.01	0.273671	4.77437	Up	0.256746	0.584352	1700001J03Rik	RIKEN cDNA 1700001J03 gene	K08732	-	-	-	gi|56606117|ref|NP_001008547.1|/2.68335e-127/uncharacterized protein LOC69282 [Mus musculus]
84506	410	0	1	0.01	0.269666	4.7531	Up	0.508954	0.769989	Hamp	hepcidin antimicrobial peptide	-	GO:0044448//cell cortex part	-	GO:0002376//immune system process;GO:0006875//cellular metal ion homeostasis;GO:0006952//defense response	gi|148692030|gb|EDL23977.1|/4.02622e-35/mCG50445 [Mus musculus]
71856	820	0	2	0.01	0.269666	4.7531	Up	0.256746	0.580106	Wfdc3	WAP four-disulfide core domain 3	-	-	GO:0030414//peptidase inhibitor activity	-	gi|110625859|ref|NP_082237.1|/2.21753e-76/WAP four-disulfide core domain protein 3 precursor [Mus musculus]
319149	411	0	1	0.01	0.269009	4.74959	Up	0.508954	0.775509	Hist1h3d	histone cluster 1, H3d	K11253	GO:0000785//chromatin;GO:0031981//nuclear lumen	GO:0003676//nucleic acid binding	GO:0007599//hemostasis;GO:0034728//nucleosome organization	gi|395537280|ref|XP_003770631.1|/8.55945e-70/PREDICTED: histone H3.2-like [Sarcophilus harrisii]
319154	411	0	1	0.01	0.269009	4.74959	Up	0.508954	0.767361	Hist2h3b	histone cluster 2, H3b	K11253	GO:0000785//chromatin;GO:0031981//nuclear lumen	GO:0003676//nucleic acid binding	GO:0007599//hemostasis;GO:0034728//nucleosome organization	gi|395537280|ref|XP_003770631.1|/8.55945e-70/PREDICTED: histone H3.2-like [Sarcophilus harrisii]
19074	838	0	2	0.01	0.263873	4.72177	Up	0.256746	0.584431	Prg2	proteoglycan 2, bone marrow	K08230;K10786	GO:0031410//cytoplasmic vesicle	GO:0005539//glycosaminoglycan binding	GO:0050896//response to stimulus	gi|6679457|ref|NP_032946.1|/1.52296e-96/bone marrow proteoglycan precursor [Mus musculus]
22127	842	0	2	0.01	0.26262	4.7149	Up	0.256746	0.589144	Tsx	testis specific X-linked gene	-	GO:0043231//intracellular membrane-bounded organelle	-	-	gi|6678451|ref|NP_033466.1|/3.43942e-72/testis-specific protein TSX [Mus musculus]
12503	1686	0	4	0.01	0.262308	4.71319	Up	0.0653356	0.265871	Cd247	CD247 antigen	K06453	GO:0031224//intrinsic to membrane;GO:0042101//T cell receptor complex;GO:0044424//intracellular part	GO:0004872//receptor activity;GO:0042802//identical protein binding	GO:0031294;GO:0050688//regulation of defense response to virus;GO:0050851//antigen receptor-mediated signaling pathway	gi|316983167|ref|NP_001106864.2|/1.73055e-103/CD247 antigen isoform theta precursor [Mus musculus]
653016	852	0	2	0.01	0.259537	4.69787	Up	0.256746	0.578083	Gm7325	predicted gene 7325	K15014	-	-	-	gi|294489332|ref|NP_001170941.1|/4.22966e-25/embryonic stem cell- and germ cell-specific protein isoform 2 [Mus musculus]
117158	853	0	2	0.01	0.259233	4.69618	Up	0.256746	0.582693	Scgb3a2	secretoglobin, family 3A, member 2	-	-	GO:0005488//binding	-	gi|16905071|ref|NP_473379.1|/1.58506e-72/secretoglobin family 3A member 2 precursor [Mus musculus]
238021	1718	0	4	0.01	0.257422	4.68607	Up	0.0653356	0.266452	Fscn2	fascin homolog 2, actin-bundling protein, retinal (Strongylocentrotus purpuratus)	K11978	GO:0005856//cytoskeleton;GO:0005902//microvillus	GO:0003779//actin binding	GO:0001754//eye photoreceptor cell differentiation;GO:0007015//actin filament organization;GO:0050953//sensory perception of light stimulus	gi|266456824|ref|NP_766390.2|/0/fascin-2 [Mus musculus]
74068	1740	0	4	0.01	0.254168	4.66771	Up	0.0653356	0.266517	Asz1	ankyrin repeat, SAM and basic leucine zipper domain containing 1	K15503	GO:0030529//ribonucleoprotein complex;GO:0043186//P granule	-	GO:0006306//DNA methylation;GO:0007126//meiosis;GO:0016458//gene silencing;GO:0034660//ncRNA metabolic process;GO:0048232//male gamete generation;GO:0048869//cellular developmental process	gi|256985174|ref|NP_076218.3|/0/ankyrin repeat, SAM and basic leucine zipper domain-containing protein 1 [Mus musculus]
71584	2610	0	6	0.01	0.254168	4.66771	Up	0.0166264	0.103315	Gdpd2	glycerophosphodiester phosphodiesterase domain containing 2	K01124	GO:0031224//intrinsic to membrane;GO:0043232	GO:0008081//phosphoric diester hydrolase activity;GO:0043169//cation binding	GO:0019400	gi|148682222|gb|EDL14169.1|/0/glycerophosphodiester phosphodiesterase domain containing 2, isoform CRA_a [Mus musculus]
435528	873	0	2	0.01	0.253294	4.66274	Up	0.256746	0.578549	Glyatl3	glycine-N-acyltransferase-like 3	K15517;K00628	GO:0043231//intracellular membrane-bounded organelle	GO:0016410//N-acyltransferase activity	-	gi|222831636|ref|NP_001138532.1|/1.15497e-166/glycine N-acyltransferase-like protein 3 [Mus musculus]
18736	876	0	2	0.01	0.252427	4.65779	Up	0.256746	0.580887	Pou1f1	POU domain, class 1, transcription factor 1	K09363	GO:0043231//intracellular membrane-bounded organelle;GO:0043234//protein complex	GO:0001071//nucleic acid binding transcription factor activity;GO:0003677//DNA binding;GO:0003712//transcription cofactor activity;GO:0005515//protein binding	GO:0006357//regulation of transcription from RNA polymerase II promoter;GO:0008283//cell proliferation;GO:0009966//regulation of signal transduction;GO:0010259//multicellular organismal aging;GO:0021983//pituitary gland development;GO:0030098//lymphocyte differentiation;GO:0032959//inositol trisphosphate biosynthetic process;GO:0035264//multicellular organism growth;GO:0045165//cell fate commitme…	gi|6679335|ref|NP_032875.1|/3.38131e-166/pituitary-specific positive transcription factor 1 [Mus musculus]
17393	878	0	2	0.01	0.251852	4.6545	Up	0.256746	0.577386	Mmp7	matrix metallopeptidase 7	K01397	GO:0031012//extracellular matrix	GO:0004175//endopeptidase activity;GO:0046914//transition metal ion binding	GO:0002776;GO:0008283//cell proliferation;GO:0019538//protein metabolic process;GO:0032963//collagen metabolic process;GO:0042221//response to chemical stimulus;GO:0042742//defense response to bacterium	gi|111955033|ref|NP_034940.2|/7.55026e-158/matrilysin precursor [Mus musculus]
69563	443	0	1	0.01	0.249578	4.64142	Up	0.508954	0.775087	2310015B20Rik	RIKEN cDNA 2310015B20 gene	-	-	-	-	gi|148700034|gb|EDL31981.1|/1.61787e-60/mCG146286 [Mus musculus]
414127	1332	0	3	0.01	0.249016	4.63816	Up	0.129517	0.405934	G630055G22Rik	RIKEN cDNA G630055G22 gene	-	-	GO:0004518//nuclease activity	-	gi|148678000|gb|EDL09947.1|/1.27696e-49/mCG145143 [Mus musculus]
664609	891	0	2	0.01	0.248177	4.6333	Up	0.256746	0.588822	Rhox4a	reproductive homeobox 4A	K09329;K09331	-	GO:0003676//nucleic acid binding	-	gi|89242156|ref|NP_001034777.1|/3.64419e-107/reproductive homeobox 4A [Mus musculus]
58206	1783	0	4	0.01	0.248038	4.63249	Up	0.0653356	0.265614	Zbtb32	zinc finger and BTB domain containing 32	K10506	GO:0005694//chromosome;GO:0031981//nuclear lumen	GO:0003676//nucleic acid binding;GO:0003712//transcription cofactor activity;GO:0046914//transition metal ion binding	GO:0001816//cytokine production;GO:0006259//DNA metabolic process;GO:0006357//regulation of transcription from RNA polymerase II promoter;GO:0042110//T cell activation;GO:0048534	gi|134032011|ref|NP_067372.2|/0/zinc finger and BTB domain-containing protein 32 [Mus musculus]
69123	1346	0	3	0.01	0.246425	4.62308	Up	0.129517	0.40465	Eci3	enoyl-Coenzyme A delta isomerase 3	K13239	GO:0044439	GO:0005504//fatty acid binding;GO:0016863//intramolecular oxidoreductase activity, transposing C=C bonds	GO:0009062//fatty acid catabolic process	gi|21312210|ref|NP_081223.1|/1.86246e-173/enoyl-Coenzyme A delta isomerase 3 [Mus musculus]
74563	2248	0	5	0.01	0.245914	4.62008	Up	0.032959	0.167895	Rasgef1c	RasGEF domain family, member 1C	K07376;K08020;K08018	GO:0044464//cell part	GO:0030695//GTPase regulator activity	GO:0009966//regulation of signal transduction;GO:0019222//regulation of metabolic process;GO:0035556//intracellular signal transduction	gi|56205902|emb|CAI23944.1|/0/RasGEF domain family, member 1C [Mus musculus]
53404	450	0	1	0.01	0.245695	4.6188	Up	0.508954	0.755289	Atoh7	atonal homolog 7 (Drosophila)	K09083	-	-	GO:0006351//transcription, DNA-dependent;GO:0007275//multicellular organismal development;GO:0009605//response to external stimulus;GO:0048511//rhythmic process	gi|8392932|ref|NP_058560.1|/6.50497e-57/protein atonal homolog 7 [Mus musculus]
244218	900	0	2	0.01	0.245695	4.6188	Up	0.256746	0.579482	Ctf2	cardiotrophin 2	K05422	GO:0044421//extracellular region part	GO:0005126//cytokine receptor binding	GO:0008283//cell proliferation;GO:0032501//multicellular organismal process	gi|38524598|ref|NP_942155.1|/8.06131e-78/cardiotrophin-2 precursor [Mus musculus]
23900	452	0	1	0.01	0.244608	4.6124	Up	0.508954	0.776708	Hcst	hematopoietic cell signal transducer	K07988	GO:0031224//intrinsic to membrane	GO:0005488//binding	GO:0002682//regulation of immune system process	gi|93102419|ref|NP_035957.2|/2.03625e-34/hematopoietic cell signal transducer precursor [Mus musculus]
14409	1835	0	4	0.01	0.241009	4.59102	Up	0.0653356	0.266	Gabrr2	gamma-aminobutyric acid (GABA) C receptor, subunit rho 2	K05190	GO:0034702//ion channel complex;GO:0043005//neuron projection;GO:0044459//plasma membrane part	GO:0005230//extracellular ligand-gated ion channel activity;GO:0005253//anion channel activity;GO:0005515//protein binding;GO:0016917//GABA receptor activity	GO:0001754//eye photoreceptor cell differentiation;GO:0007186//G-protein coupled receptor signaling pathway;GO:0007267//cell-cell signaling;GO:0015698//inorganic anion transport;GO:0050953//sensory perception of light stimulus	gi|148673544|gb|EDL05491.1|/0/mCG12753, isoform CRA_b [Mus musculus]
69517	459	0	1	0.01	0.240878	4.59023	Up	0.508954	0.751437	2310001K24Rik	RIKEN cDNA 2310001K24 gene	-	-	-	-	gi|12843636|dbj|BAB26054.1|/5.87067e-42/unnamed protein product [Mus musculus]
69097	1843	0	4	0.01	0.239963	4.58474	Up	0.0653356	0.266065	Trim15	tripartite motif-containing 15	K12005	GO:0044464//cell part	GO:0046872//metal ion binding;GO:0046914//transition metal ion binding	GO:0001709//cell fate determination	gi|66571295|ref|NP_001019305.1|/1.54107e-155/tripartite motif-containing 15 isoform 2 [Mus musculus]
77836	461	0	1	0.01	0.239833	4.58396	Up	0.508954	0.755756	Mlana	melan-A	-	GO:0016021//integral to membrane;GO:0031090//organelle membrane;GO:0044431//Golgi apparatus part;GO:0048770	GO:0005488//binding	-	gi|12861670|dbj|BAB32259.1|/1.13917e-45/unnamed protein product [Mus musculus]
333467	925	0	2	0.01	0.239055	4.57927	Up	0.256746	0.583719	B020031M17Rik	RIKEN cDNA B020031M17 gene	-	-	-	-	gi|85702077|ref|NP_001028941.1|/6.63492e-91/uncharacterized protein LOC333467 [Mus musculus]
94244	1394	0	3	0.01	0.23794	4.57253	Up	0.129517	0.406617	Fkbp6	FK506 binding protein 6	K09572;K506	GO:0005626//insoluble fraction;GO:0044444//cytoplasmic part	GO:0005527//macrolide binding;GO:0016859//cis-trans isomerase activity	GO:0018193//peptidyl-amino acid modification;GO:0048232//male gamete generation	gi|15809008|ref|NP_291049.1|/1.83657e-163/peptidyl-prolyl cis-trans isomerase FKBP6 [Mus musculus]
11471	1424	0	3	0.01	0.232927	4.54181	Up	0.129517	0.407531	Actl7b	actin-like 7b	K05692	GO:0005856//cytoskeleton	GO:0005198//structural molecule activity	-	gi|146198843|ref|NP_079547.2|/0/actin-like protein 7B [Mus musculus]
328830	1900	0	4	0.01	0.232764	4.5408	Up	0.0653356	0.265421	A530064D06Rik	RIKEN cDNA A530064D06 gene	K14364;K14362	-	GO:0004871//signal transducer activity	GO:0023052//signaling	gi|148691654|gb|EDL23601.1|/5.74014e-129/mCG59977, isoform CRA_b [Mus musculus]
212108	475	0	1	0.01	0.232764	4.5408	Up	0.508954	0.753026	Rln3	relaxin 3	K05255	-	GO:0005102//receptor binding	-	gi|27502355|ref|NP_775276.1|/1.96225e-64/relaxin-3 precursor [Mus musculus]
78650	476	0	1	0.01	0.232275	4.53776	Up	0.508954	0.759721	2410088K16Rik	RIKEN cDNA 2410088K16 gene	-	-	-	-	gi|148708159|gb|EDL40106.1|/1.00017e-63/mCG146340 [Mus musculus]
11784	3334	0	7	0.01	0.232136	4.5369	Up	0.0083873	0.0635195	Apba2	amyloid beta (A4) precursor protein-binding, family A, member 2	K04531	GO:0016020//membrane	GO:0005515//protein binding;GO:0035091//phosphatidylinositol binding	GO:0006887//exocytosis;GO:0007267//cell-cell signaling;GO:0007610//behavior;GO:0010467//gene expression;GO:0040007//growth;GO:0043009//chordate embryonic development;GO:0048731	gi|39930317|ref|NP_031487.1|/0/amyloid beta A4 precursor protein-binding family A member 2 [Mus musculus]
NR_046017	954	0	2	0.01	0.231788	4.53473	Up	0.256746	0.587538	-	-	-	-	-	-	-
66326	960	0	2	0.01	0.230339	4.52569	Up	0.256746	0.587939	Dnajc5b	DnaJ (Hsp40) homolog, subfamily C, member 5 beta	K09525	GO:0044464//cell part	GO:0005515//protein binding	GO:0044267//cellular protein metabolic process	gi|254587949|ref|NP_079765.3|/1.41668e-99/dnaJ homolog subfamily C member 5B [Mus musculus]
76933	481	0	1	0.01	0.229861	4.52269	Up	0.508954	0.761888	Ifi27l2a	interferon, alpha-inducible protein 27 like 2A	-	-	-	-	gi|12845165|dbj|BAB26643.1|/2.28229e-42/unnamed protein product [Mus musculus]
319153	483	0	1	0.01	0.228909	4.5167	Up	0.508954	0.754755	Hist1h3i	histone cluster 1, H3i	K11253	GO:0000785//chromatin;GO:0031981//nuclear lumen	GO:0003676//nucleic acid binding	GO:0007599//hemostasis;GO:0022403;GO:0034728//nucleosome organization;GO:0050794//regulation of cellular process	gi|281345292|gb|EFB20876.1|/5.19494e-71/hypothetical protein PANDA_018573 [Ailuropoda melanoleuca]
225058	485	0	1	0.01	0.227965	4.51074	Up	0.508954	0.768258	Gm4832	predicted gene 4832	K02974	GO:0015935//small ribosomal subunit;GO:0031981//nuclear lumen	GO:0005198//structural molecule activity;GO:0005515//protein binding;GO:0008135//translation factor activity, nucleic acid binding	GO:0006412//translation;GO:0019080;GO:0030490//maturation of SSU-rRNA;GO:0031016//pancreas development;GO:0048872//homeostasis of number of cells	gi|298493250|ref|NP_001177285.1|/4.70954e-64/40S ribosomal protein S24-like [Mus musculus]
319152	488	0	1	0.01	0.226563	4.50184	Up	0.508954	0.74782	Hist1h3h	histone cluster 1, H3h	K11253	GO:0000785//chromatin;GO:0031981//nuclear lumen	GO:0003676//nucleic acid binding	GO:0007599//hemostasis;GO:0022403;GO:0034728//nucleosome organization;GO:0050794//regulation of cellular process	gi|348566270|ref|XP_003468925.1|/1.83011e-71/PREDICTED: histone H3.1-like [Cavia porcellus]
53896	1967	0	4	0.01	0.224836	4.4908	Up	0.0653356	0.265807	Slc7a10	solute carrier family 7 (cationic amino acid transporter, y+ system), member 10	K13782	GO:0016021//integral to membrane;GO:0043005//neuron projection	GO:0005488//binding;GO:0015179//L-amino acid transmembrane transporter activity;GO:0022889	GO:0002376//immune system process;GO:0006807//nitrogen compound metabolic process;GO:0007599//hemostasis;GO:0015807//L-amino acid transport;GO:0032328//alanine transport;GO:0032329	gi|229092254|ref|NP_059090.3|/0/asc-type amino acid transporter 1 [Mus musculus]
11846	1489	2	45	0.151178	3.34139	4.46613	Up	1.23653e-11	8.79721e-10	Arg1	arginase, liver	K01476	GO:0031966//mitochondrial membrane;GO:0042995//cell projection;GO:0044297//cell body;GO:0044421//extracellular region part	GO:0016813//hydrolase activity, acting on carbon-nitrogen (but not peptide) bonds, in linear amidines;GO:0046914//transition metal ion binding	GO:0001101//response to acid;GO:0001935//endothelial cell proliferation;GO:0006527//arginine catabolic process;GO:0009059//macromolecule biosynthetic process;GO:0009611//response to wounding;GO:0010038//response to metal ion;GO:0010243//response to organic nitrogen;GO:0010958//regulation of amino acid import;GO:0019627//urea metabolic process;GO:0030323//respiratory tube development;GO:0032496//r…	gi|74146247|dbj|BAE28901.1|/0/unnamed protein product [Mus musculus]
381534	1517	0	3	0.01	0.218648	4.45054	Up	0.129517	0.40601	Ube2u	ubiquitin-conjugating enzyme E2U (putative)	K10584	-	-	-	gi|311771722|ref|NP_001028945.2|/7.28266e-169/ubiquitin-conjugating enzyme E2U [Mus musculus]
18545	513	0	1	0.01	0.215522	4.42976	Up	0.508954	0.770058	Pcp2	Purkinje cell protein 2 (L7)	K15839;K15837	-	GO:0008047//enzyme activator activity;GO:0030695//GTPase regulator activity	GO:0023052//signaling;GO:0043087//regulation of GTPase activity	gi|193788667|ref|NP_001123275.1|/2.99459e-75/Purkinje cell protein 2 isoform 1 [Mus musculus]
98558	1546	0	3	0.01	0.214546	4.42322	Up	0.129517	0.407074	Mael	maelstrom homolog (Drosophila)	-	GO:0001739//sex chromatin;GO:0030529//ribonucleoprotein complex;GO:0043186//P granule;GO:0043234//protein complex	GO:0003676//nucleic acid binding	GO:0006306//DNA methylation;GO:0006357//regulation of transcription from RNA polymerase II promoter;GO:0006915//apoptotic process;GO:0007127//meiosis I;GO:0016458//gene silencing;GO:0032989;GO:0033554//cellular response to stress;GO:0034660//ncRNA metabolic process;GO:0040008//regulation of growth;GO:0048232//male gamete generation	gi|30424966|ref|NP_780505.1|/0/protein maelstrom homolog [Mus musculus]
68311	516	0	1	0.01	0.214269	4.42135	Up	0.508954	0.773824	Lypd2	Ly6/Plaur domain containing 2	K06846	GO:0031224//intrinsic to membrane	-	-	gi|110625683|ref|NP_080947.1|/7.52608e-56/ly6/PLAUR domain-containing protein 2 precursor [Mus musculus]
100859962	522	0	1	0.01	0.211806	4.40467	Up	0.508954	0.766261	Gm21057	predicted gene, 21057	-	-	-	-	gi|148675091|gb|EDL07038.1|/3.20247e-33/mCG1028355 [Mus musculus]
244958	2093	0	4	0.01	0.2113	4.40122	Up	0.0653356	0.266258	Mrap2	melanocortin 2 receptor accessory protein 2	-	GO:0016020//membrane;GO:0043231//intracellular membrane-bounded organelle	GO:0031779//melanocortin receptor binding	GO:0006171//cAMP biosynthetic process;GO:0034613//cellular protein localization	gi|295148196|ref|NP_001171202.1|/9.05595e-115/melanocortin 2 receptor accessory protein 2 [Mus musculus]
627927	527	0	1	0.01	0.209797	4.39092	Up	0.508954	0.757901	Gm6812	predicted gene 6812	-	-	-	-	gi|149588862|ref|NP_001092312.1|/2.08456e-35/uncharacterized protein LOC627927 [Mus musculus]
58991	527	0	1	0.01	0.209797	4.39092	Up	0.508954	0.747754	Ghrl	ghrelin	K05254	GO:0016023//cytoplasmic membrane-bounded vesicle;GO:0043005//neuron projection;GO:0044421//extracellular region part;GO:0044432//endoplasmic reticulum part	GO:0001664//G-protein coupled receptor binding;GO:0005179//hormone activity;GO:0030295//protein kinase activator activity	GO:0000165//MAPK cascade;GO:0001525//angiogenesis;GO:0001935//endothelial cell proliferation;GO:0003006//developmental process involved in reproduction;GO:0007015//actin filament organization;GO:0007166//cell surface receptor signaling pathway;GO:0007631//feeding behavior;GO:0007632//visual behavior;GO:0009888//tissue development;GO:0009967//positive regulation of signal transduction;GO:0019318//…	gi|148667082|gb|EDK99498.1|/5.83384e-54/ghrelin, isoform CRA_b [Mus musculus]
100503361	531	0	1	0.01	0.208216	4.38001	Up	0.508954	0.765711	Tmem95	transmembrane protein 95	-	GO:0016020//membrane	-	-	gi|307611958|ref|NP_001182639.1|/3.79505e-93/transmembrane protein 95 precursor [Mus musculus]
670833	534	0	1	0.01	0.207047	4.37188	Up	0.508954	0.750776	Gm11213	predicted gene 11213	-	-	-	-	gi|149059579|gb|EDM10517.1|/5.33434e-18/rCG55276 [Rattus norvegicus]
629754	540	0	1	0.01	0.204746	4.35576	Up	0.508954	0.776355	Wfdc9	WAP four-disulfide core domain 9	-	-	-	-	gi|148674459|gb|EDL06406.1|/1.38642e-69/mCG127428 [Mus musculus]
73453	1084	0	2	0.01	0.203991	4.35043	Up	0.256746	0.58034	1700067K01Rik	RIKEN cDNA 1700067K01 gene	-	-	-	-	gi|148678976|gb|EDL10923.1|/1.16225e-156/RIKEN cDNA 1700067K01 [Mus musculus]
75470	544	0	1	0.01	0.203241	4.34512	Up	0.508954	0.753424	Iqcf5	IQ motif containing F5	-	-	-	-	gi|222831630|ref|NP_083576.1|/8.96568e-77/IQ domain-containing protein F5 [Mus musculus]
78635	1090	0	2	0.01	0.202868	4.34247	Up	0.256746	0.580731	1700095B22Rik	RIKEN cDNA 1700095B22 gene	-	-	-	-	gi|74203269|dbj|BAE20817.1|/2.44603e-37/unnamed protein product [Mus musculus]
100041062	549	0	1	0.01	0.20139	4.33192	Up	0.508954	0.781181	Gm13286	predicted gene 13286	K05414	GO:0044421//extracellular region part	GO:0005126//cytokine receptor binding	GO:0007049//cell cycle;GO:0007166//cell surface receptor signaling pathway;GO:0012501//programmed cell death;GO:0030098//lymphocyte differentiation;GO:0051707//response to other organism	gi|341926237|ref|NP_001230079.1|/1.59864e-100/interferon zeta-like precursor [Mus musculus]
11808	1666	0	3	0.01	0.199093	4.31537	Up	0.129517	0.407226	Apoa4	apolipoprotein A-IV	K08760	GO:0034385;GO:0044432//endoplasmic reticulum part	GO:0005543//phospholipid binding;GO:0008047//enzyme activator activity;GO:0015248//sterol transporter activity;GO:0042802//identical protein binding;GO:0043498//cell surface binding;GO:0046914//transition metal ion binding	GO:0002385//mucosal immune response;GO:0006650//glycerophospholipid metabolic process;GO:0006801//superoxide metabolic process;GO:0010872//regulation of cholesterol esterification;GO:0010896//regulation of triglyceride catabolic process;GO:0015914//phospholipid transport;GO:0016125//sterol metabolic process;GO:0016337//cell-cell adhesion;GO:0030299//intestinal cholesterol absorption;GO:0031103//a…	gi|191889|gb|AAA37216.1|/0/apolipoprotein A-IV [Mus musculus castaneus]
436003	559	0	1	0.01	0.197787	4.30588	Up	0.508954	0.750842	Hbb-bh2	hemoglobin beta, bh2	K13823	-	GO:0005506//iron ion binding	GO:0006810//transport	gi|189095245|ref|NP_001121158.1|/4.66066e-79/hemoglobin beta, bh2 [Mus musculus]
14915	560	0	1	0.01	0.197434	4.3033	Up	0.508954	0.747362	Guca2a	guanylate cyclase activator 2a (guanylin)	-	-	GO:0005102//receptor binding;GO:0008047//enzyme activator activity;GO:0010851	GO:0023052//signaling;GO:0050790//regulation of catalytic activity	gi|6680133|ref|NP_032216.1|/2.11158e-47/guanylin precursor [Mus musculus]
73721	1127	0	2	0.01	0.196207	4.29431	Up	0.256746	0.584748	1110017D15Rik	RIKEN cDNA 1110017D15 gene	-	GO:0044444//cytoplasmic part	GO:0015631//tubulin binding	GO:0006461//protein complex assembly	gi|359339040|ref|NP_001240717.1|/4.38068e-121/spermatid-specific manchette-related protein 1 isoform 6 [Mus musculus]
626316	2847	0	5	0.01	0.194174	4.27928	Up	0.032959	0.168457	Gm13051	predicted gene 13051	K09228	-	-	-	gi|123244705|emb|CAM22692.1|/0/novel protein [Mus musculus]
667794	570	0	1	0.01	0.19397	4.27776	Up	0.508954	0.769573	Gm8817	predicted gene 8817	-	-	-	-	gi|197385320|ref|NP_001095076.1|/8.39275e-55/uncharacterized protein LOC667794 [Mus musculus]
16665	1720	0	3	0.01	0.192842	4.26935	Up	0.129517	0.403673	Krt15	keratin 15	K07604	GO:0005882//intermediate filament	GO:0005198//structural molecule activity;GO:0005488//binding	GO:0009888//tissue development;GO:0009987//cellular process	gi|226823220|ref|NP_032495.2|/0/keratin, type I cytoskeletal 15 [Mus musculus]
237403	3456	0	6	0.01	0.191949	4.26265	Up	0.0166264	0.103468	Lingo3	leucine rich repeat and Ig domain containing 3	K07523	GO:0031224//intrinsic to membrane	-	-	gi|148699538|gb|EDL31485.1|/0/mCG55384 [Mus musculus]
75124	1163	0	2	0.01	0.190134	4.24894	Up	0.256746	0.588259	Nxnl2	nucleoredoxin-like 2	-	-	GO:0003824//catalytic activity	-	gi|22165362|ref|NP_083449.1|/1.72671e-84/nucleoredoxin-like protein 2 [Mus musculus]
66766	1170	0	2	0.01	0.188996	4.24029	Up	0.256746	0.58293	Tmem239	transmembrane 239	-	-	-	-	gi|34526242|dbj|BAC85208.1|/3.66259e-50/unnamed protein product [Homo sapiens]
242408	1763	0	3	0.01	0.188139	4.23373	Up	0.129517	0.407379	Fam221b	family with sequence similarity 221, member B	K04573	-	-	-	gi|30425280|ref|NP_780726.1|/0/protein FAM221B [Mus musculus]
53420	1764	0	3	0.01	0.188032	4.23291	Up	0.129517	0.406389	Syt5	synaptotagmin V	K01104;K15290	GO:0008021//synaptic vesicle;GO:0010008//endosome membrane;GO:0030141//secretory granule;GO:0031224//intrinsic to membrane;GO:0042995//cell projection;GO:0044297//cell body;GO:0044459//plasma membrane part	GO:0043169//cation binding	GO:0006887//exocytosis;GO:0015980//energy derivation by oxidation of organic compounds;GO:0030073//insulin secretion	gi|8394392|ref|NP_058604.1|/0/synaptotagmin-5 [Mus musculus]
76747	589	0	1	0.01	0.187713	4.23046	Up	0.508954	0.779542	Dapl1	death associated protein-like 1	-	-	-	GO:0012501//programmed cell death;GO:0048869//cellular developmental process	gi|62988342|ref|NP_083999.1|/1.19731e-54/death-associated protein-like 1 [Mus musculus]
109857	1178	0	2	0.01	0.187713	4.23046	Up	0.256746	0.577618	Cbr3	carbonyl reductase 3	K00084	GO:0031981//nuclear lumen;GO:0044444//cytoplasmic part	GO:0016616//oxidoreductase activity, acting on the CH-OH group of donors, NAD or NADP as acceptor;GO:0050661//NADP binding	GO:0042374	gi|27413160|ref|NP_766635.1|/3.47442e-157/carbonyl reductase [NADPH] 3 [Mus musculus]
71200	592	0	1	0.01	0.186762	4.22313	Up	0.508954	0.759788	Dydc2	DPY30 domain containing 2	-	-	GO:0005488//binding	-	gi|113931160|ref|NP_081993.1|/3.07334e-74/DPY30 domain-containing protein 2 [Mus musculus]
320507	1190	0	2	0.01	0.18582	4.21583	Up	0.256746	0.585463	D930015M05Rik	RIKEN cDNA D930015M05 gene	K02295	GO:0043231//intracellular membrane-bounded organelle	GO:0004872//receptor activity;GO:0005488//binding;GO:0016830//carbon-carbon lyase activity	GO:0006259//DNA metabolic process;GO:0006351//transcription, DNA-dependent;GO:0006464//cellular protein modification process;GO:0006605//protein targeting;GO:0023052//signaling;GO:0048511//rhythmic process	gi|148695660|gb|EDL27607.1|/2.04939e-48/mCG146263 [Mus musculus]
75266	596	0	1	0.01	0.185508	4.21341	Up	0.508954	0.773404	Tomm20l	translocase of outer mitochondrial membrane 20 homolog (yeast)-like	-	GO:0005741//mitochondrial outer membrane	-	GO:0006886//intracellular protein transport	gi|259089421|ref|NP_083503.1|/5.85596e-73/TOMM20-like protein 1 [Mus musculus]
105349	1192	0	2	0.01	0.185508	4.21341	Up	0.256746	0.577464	Akr1c18	aldo-keto reductase family 1, member C18	K00100;K05295;K00089;K04119;K00212	GO:0000267//cell fraction;GO:0044444//cytoplasmic part	GO:0005496//steroid binding;GO:0016628//oxidoreductase activity, acting on the CH-CH group of donors, NAD or NADP as acceptor;GO:0047023//androsterone dehydrogenase activity	GO:0006694//steroid biosynthetic process;GO:0008208;GO:0022414//reproductive process;GO:0032501//multicellular organismal process;GO:0051259//protein oligomerization	gi|19527284|ref|NP_598827.1|/0/aldo-keto reductase family 1 member C18 [Mus musculus]
72632	602	0	1	0.01	0.183659	4.19896	Up	0.508954	0.768811	Smim18	small integral membrane protein 18	-	-	-	-	gi|332309162|ref|NP_001193778.1|/1.03341e-48/uncharacterized protein LOC72632 [Mus musculus]
69183	1211	0	2	0.01	0.182598	4.1906	Up	0.256746	0.57917	C1qtnf2	C1q and tumor necrosis factor related protein 2	K07296	GO:0044421//extracellular region part	GO:0005515//protein binding	GO:0000165//MAPK cascade;GO:0005979//regulation of glycogen biosynthetic process;GO:0010828//positive regulation of glucose transport;GO:0045923//positive regulation of fatty acid metabolic process	gi|58037153|ref|NP_081255.1|/2.00521e-99/complement C1q tumor necrosis factor-related protein 2 precursor [Mus musculus]
73894	610	0	1	0.01	0.181251	4.17991	Up	0.508954	0.763658	4930414N06Rik	RIKEN cDNA 4930414N06 gene	-	-	-	-	gi|148709995|gb|EDL41941.1|/3.44932e-55/mCG146171 [Mus musculus]
NR_046080	3057	0	5	0.01	0.180836	4.17661	Up	0.032959	0.168406	-	-	-	-	-	-	-
69729	612	0	1	0.01	0.180658	4.17519	Up	0.508954	0.772355	2410003L11Rik	RIKEN cDNA 2410003L11 gene	-	-	-	-	gi|148684137|gb|EDL16084.1|/1.28139e-17/mCG122610 [Mus musculus]
665389	615	0	1	0.01	0.179777	4.16814	Up	0.508954	0.773054	Gm7616	predicted gene 7616	-	GO:0031224//intrinsic to membrane;GO:0043231//intracellular membrane-bounded organelle	GO:0016772//transferase activity, transferring phosphorus-containing groups;GO:0043169//cation binding	GO:0006656//phosphatidylcholine biosynthetic process;GO:0046469//platelet activating factor metabolic process	gi|197304762|ref|NP_001095070.1|/2.67491e-55/uncharacterized protein LOC665389 [Mus musculus]
74276	616	0	1	0.01	0.179485	4.16579	Up	0.508954	0.758709	Cldnd2	claudin domain containing 2	-	GO:0016020//membrane	-	-	gi|119508802|ref|NP_083125.1|/3.64407e-68/claudin domain-containing protein 2 precursor [Mus musculus]
193022	617	0	1	0.01	0.179194	4.16345	Up	0.508954	0.776143	Gm53	predicted gene 53	-	-	-	-	gi|220939230|emb|CAM27138.2|/2.05488e-87/novel protein [Mus musculus]
74413	2483	0	4	0.01	0.178112	4.15471	Up	0.0653356	0.265936	Tc2n	tandem C2 domains, nuclear	K15290	GO:0043231//intracellular membrane-bounded organelle	-	-	gi|21312724|ref|NP_083200.1|/0/tandem C2 domains nuclear protein [Mus musculus]
16189	624	0	1	0.01	0.177184	4.14718	Up	0.508954	0.761752	Il4	interleukin 4	K05430	GO:0044421//extracellular region part	GO:0005126//cytokine receptor binding	GO:0001819//positive regulation of cytokine production;GO:0001934//positive regulation of protein phosphorylation;GO:0002544//chronic inflammatory response;GO:0002695;GO:0002762//negative regulation of myeloid leukocyte differentiation;GO:0006357//regulation of transcription from RNA polymerase II promoter;GO:0006915//apoptotic process;GO:0010033//response to organic substance;GO:0010557//positiv…	gi|57157562|dbj|BAD83771.1|/1.40125e-38/interleukin 4 [Mus musculus molossinus]
629114	624	0	1	0.01	0.177184	4.14718	Up	0.508954	0.746253	Defb23	defensin beta 23	-	-	-	GO:0006950//response to stress	gi|83776583|ref|NP_001033022.1|/6.14249e-79/beta-defensin 23 precursor [Mus musculus]
19041	6277	0	10	0.01	0.17614	4.13865	Up	0.0010767	0.0127848	Ppl	periplakin	K10386	GO:0005911//cell-cell junction;GO:0019898//extrinsic to membrane;GO:0043231//intracellular membrane-bounded organelle;GO:0043232	GO:0005198//structural molecule activity;GO:0005488//binding	GO:0030216//keratinocyte differentiation	gi|112421039|ref|NP_032935.2|/0/periplakin [Mus musculus]
383766	639	0	1	0.01	0.173025	4.11291	Up	0.508954	0.755823	Tldc2	TBC/LysM associated domain containing 2	K10352;K02155;K12587	-	-	-	gi|294460014|ref|NP_001170910.1|/5.44682e-110/uncharacterized protein C20orf118 homolog [Mus musculus]
75773	1928	0	3	0.01	0.172038	4.10465	Up	0.129517	0.404349	Adad2	adenosine deaminase domain containing 2	K12968;K13194	GO:0044464//cell part	GO:0003723//RNA binding;GO:0016814//hydrolase activity, acting on carbon-nitrogen (but not peptide) bonds, in cyclic amidines	GO:0010467//gene expression	gi|254675158|ref|NP_083704.1|/0/adenosine deaminase domain-containing protein 2 [Mus musculus]
100503117	645	0	1	0.01	0.171415	4.09942	Up	0.508954	0.767706	2010010A06Rik	RIKEN cDNA 2010010A06 gene	K05102	GO:0016021//integral to membrane	GO:0004714//transmembrane receptor protein tyrosine kinase activity;GO:0032559	GO:0006464//cellular protein modification process;GO:0007167//enzyme linked receptor protein signaling pathway	gi|239782133|pdb|3HIL|A/3.94862e-24/Chain A, Sam Domain Of Human Ephrin Type-A Receptor 1 (Epha1)
22094	645	0	1	0.01	0.171415	4.09942	Up	0.508954	0.746644	Tshb	thyroid stimulating hormone, beta subunit	K05251	-	GO:0005102//receptor binding	GO:0006807//nitrogen compound metabolic process;GO:0007154//cell communication;GO:0007166//cell surface receptor signaling pathway;GO:0009058//biosynthetic process;GO:0010038//response to metal ion;GO:0032502//developmental process;GO:0033273//response to vitamin;GO:0048545//response to steroid hormone stimulus	gi|260099652|ref|NP_033458.2|/5.44726e-73/thyrotropin subunit beta precursor [Mus musculus]
16012	1305	0	2	0.01	0.169445	4.08275	Up	0.256746	0.584511	Igfbp6	insulin-like growth factor binding protein 6	K10138	GO:0043231//intracellular membrane-bounded organelle;GO:0044421//extracellular region part	GO:0005520//insulin-like growth factor binding	GO:0008283//cell proliferation;GO:0016049//cell growth;GO:0023052//signaling	gi|168693654|ref|NP_032370.2|/3.78808e-123/insulin-like growth factor-binding protein 6 precursor [Mus musculus]
654810	657	0	1	0.01	0.168284	4.07283	Up	0.508954	0.770614	D630032N06Rik	RIKEN cDNA D630032N06 gene	-	-	-	-	gi|148683814|gb|EDL15761.1|/1.05188e-26/mCG1032075 [Mus musculus]
108161	1315	0	2	0.01	0.168157	4.07173	Up	0.256746	0.589305	Fam50b	family with sequence similarity 50, member B	K13119	GO:0043231//intracellular membrane-bounded organelle	-	-	gi|148708946|gb|EDL40892.1|/1.02378e-168/mCG48748, isoform CRA_a [Mus musculus]
16175	1974	0	3	0.01	0.168029	4.07064	Up	0.129517	0.404951	Il1a	interleukin 1 alpha	K04383	GO:0044421//extracellular region part;GO:0044444//cytoplasmic part	GO:0005149//interleukin-1 receptor binding;GO:0046914//transition metal ion binding	GO:0001819//positive regulation of cytokine production;GO:0002237//response to molecule of bacterial origin;GO:0002376//immune system process;GO:0006694//steroid biosynthetic process;GO:0006953//acute-phase response;GO:0007088//regulation of mitosis;GO:0007166//cell surface receptor signaling pathway;GO:0007249//I-kappaB kinase/NF-kappaB cascade;GO:0008283//cell proliferation;GO:0009408//response…	gi|148696289|gb|EDL28236.1|/6.00036e-153/interleukin 1 alpha, isoform CRA_a [Mus musculus]
15485	1317	0	2	0.01	0.167901	4.06954	Up	0.256746	0.582457	Hsd17b1	hydroxysteroid (17-beta) dehydrogenase 1	K00044	GO:0044444//cytoplasmic part	GO:0033764//steroid dehydrogenase activity, acting on the CH-OH group of donors, NAD or NADP as acceptor	GO:0006702//androgen biosynthetic process;GO:0010038//response to metal ion;GO:0048856//anatomical structure development	gi|6754248|ref|NP_034605.1|/0/estradiol 17-beta-dehydrogenase 1 [Mus musculus]
319192	659	0	1	0.01	0.167774	4.06845	Up	0.508954	0.75676	Hist2h2aa2	histone cluster 2, H2aa2	K11251	GO:0000785//chromatin;GO:0043231//intracellular membrane-bounded organelle	GO:0003676//nucleic acid binding;GO:0005515//protein binding	GO:0034728//nucleosome organization	gi|817939|emb|CAA83210.1|/2.17304e-56/histone H2A [Mus musculus domesticus]
100503498	1319	0	2	0.01	0.167647	4.06735	Up	0.256746	0.585066	Gm16675	predicted gene, 16675	-	-	-	-	-
17528	1993	0	3	0.01	0.166427	4.05682	Up	0.129517	0.406237	Mpz	myelin protein zero	K06770	GO:0016021//integral to membrane	GO:0005488//binding	GO:0007267//cell-cell signaling;GO:0034331	gi|162139829|ref|NP_032649.2|/3.16093e-101/myelin protein P0 precursor [Mus musculus]
75030	1333	0	2	0.01	0.165886	4.05212	Up	0.256746	0.586578	4930503E24Rik	eukaryotic translation initiation factor 3, subunit I pseudogene	K03246	GO:0043234//protein complex;GO:0044444//cytoplasmic part	GO:0008135//translation factor activity, nucleic acid binding	GO:0006412//translation	gi|4503513|ref|NP_003748.1|/1.30982e-143/eukaryotic translation initiation factor 3 subunit I [Homo sapiens]
70942	668	0	1	0.01	0.165513	4.04888	Up	0.508954	0.780111	4931403E22Rik	RIKEN cDNA 4931403E22 gene	-	-	-	-	gi|148709696|gb|EDL41642.1|/8.21713e-19/mCG146178 [Mus musculus]
69318	676	0	1	0.01	0.163555	4.0317	Up	0.508954	0.769781	1700007K09Rik	RIKEN cDNA 1700007K09 gene	-	-	-	-	gi|58037157|ref|NP_081313.1|/2.6954e-57/protein FAM24A-like precursor [Mus musculus]
622473	679	0	1	0.01	0.162832	4.02531	Up	0.508954	0.772425	Ripply1	ripply1 homolog (zebrafish)	-	GO:0043231//intracellular membrane-bounded organelle	-	GO:0000578//embryonic axis specification;GO:0001756//somitogenesis;GO:0006355//regulation of transcription, DNA-dependent	gi|83776579|ref|NP_001033004.1|/5.86178e-60/protein ripply1 [Mus musculus]
211232	2779	0	4	0.01	0.159141	3.99223	Up	0.0653356	0.265549	Cpne9	copine family member IX	K06491;K15290;K02677	-	-	-	gi|123778910|sp|Q1RLL3.1|CPNE9_MOUSE/0/RecName: Full=Copine-9; AltName: Full=Copine IX
19773	697	0	1	0.01	0.158627	3.98756	Up	0.508954	0.756894	Rln1	relaxin 1	K05255	-	GO:0005102//receptor binding	GO:0003006//developmental process involved in reproduction;GO:0007187//G-protein coupled receptor signaling pathway, coupled to cyclic nucleotide second messenger;GO:0007263//nitric oxide mediated signal transduction;GO:0032501//multicellular organismal process;GO:0040007//growth	gi|225007544|ref|NP_035402.2|/2.24032e-94/prorelaxin 1 precursor [Mus musculus]
329514	1396	0	2	0.01	0.1584	3.9855	Up	0.256746	0.582772	Gm14047	predicted gene 14047	-	-	-	-	gi|148692632|gb|EDL24579.1|/1.46956e-11/mCG145399 [Mus musculus]
100504608	699	0	1	0.01	0.158173	3.98343	Up	0.508954	0.768189	LOC100504608	protein FAM119B-like	K02357	GO:0031224//intrinsic to membrane	-	-	gi|326381089|ref|NP_001191965.1|/6.56708e-134/uncharacterized protein LOC100504608 [Mus musculus]
64406	2097	0	3	0.01	0.158173	3.98343	Up	0.129517	0.403898	Sp5	trans-acting transcription factor 5	K09195	GO:0005622//intracellular	GO:0003676//nucleic acid binding;GO:0046872//metal ion binding	-	gi|11967967|ref|NP_071880.1|/1.738e-174/transcription factor Sp5 [Mus musculus]
252973	4950	1	16	0.0227377	0.357375	3.97428	Up	0.000167218	0.00274716	Grhl2	grainyhead-like 2 (Drosophila)	K09275	GO:0031981//nuclear lumen	GO:0001071//nucleic acid binding transcription factor activity;GO:0003676//nucleic acid binding	-	gi|148676860|gb|EDL08807.1|/0/grainyhead-like 2 (Drosophila), isoform CRA_a [Mus musculus]
100041294	710	0	1	0.01	0.155722	3.9609	Up	0.508954	0.760194	Gm3258	predicted gene 3258	K15171	GO:0031981//nuclear lumen	GO:0001071//nucleic acid binding transcription factor activity;GO:0046914//transition metal ion binding;GO:0046983//protein dimerization activity	GO:0006354//DNA-dependent transcription, elongation;GO:0006357//regulation of transcription from RNA polymerase II promoter;GO:0016568//chromatin modification;GO:0045935	gi|7949148|ref|NP_035639.1|/6.23661e-63/transcription elongation factor SPT4 2 [Mus musculus]
71307	714	0	1	0.01	0.15485	3.9528	Up	0.508954	0.760871	1700018A04Rik	RIKEN cDNA 1700018A04 gene	-	-	-	-	gi|148700420|gb|EDL32367.1|/6.55856e-36/mCG1044858, isoform CRA_b [Mus musculus]
15024	2859	0	4	0.01	0.154688	3.95128	Up	0.0653356	0.266388	H2-T10	histocompatibility 2, T region locus 10	K06751	GO:0044425//membrane part	-	-	gi|199664|gb|AAA39695.1|/0/MHC H2-TL-T10-129 [Mus musculus]
75799	717	0	1	0.01	0.154202	3.94675	Up	0.508954	0.781252	4930444P10Rik	RIKEN cDNA 4930444P10 gene	-	-	-	-	gi|342672091|ref|NP_001230167.1|/3.46454e-69/uncharacterized protein LOC75799 [Mus musculus]
56863	1443	0	2	0.01	0.15324	3.93772	Up	0.256746	0.581279	Cldn9	claudin 9	K06087	GO:0043296//apical junction complex	GO:0005515//protein binding	GO:0007043//cell-cell junction assembly;GO:0016337//cell-cell adhesion	gi|58865348|ref|NP_001011889.1|/3.47927e-80/claudin-9 [Rattus norvegicus]
12961	724	0	1	0.01	0.152711	3.93273	Up	0.508954	0.781395	Crybb2	crystallin, beta B2	K01886	-	GO:0005198//structural molecule activity;GO:0042802//identical protein binding	GO:0001654//eye development;GO:0050953//sensory perception of light stimulus	gi|6681035|ref|NP_031799.1|/3.60775e-106/beta-crystallin B2 [Mus musculus]
331480	2177	0	3	0.01	0.15236	3.92942	Up	0.129517	0.407684	Gm5126	predicted pseudogene 5126	K04976	-	-	-	gi|332263779|ref|XP_003280930.1|/1.12587e-18/PREDICTED: hypothetical protein LOC100589817 [Nomascus leucogenys]
56622	2911	0	4	0.01	0.151924	3.92528	Up	0.0653356	0.26478	Adam21	a disintegrin and metallopeptidase domain 21	K08610	GO:0031224//intrinsic to membrane	GO:0004175//endopeptidase activity;GO:0046914//transition metal ion binding	GO:0009566//fertilization;GO:0019538//protein metabolic process	gi|9966766|ref|NP_065063.1|/0/disintegrin and metalloproteinase domain-containing protein 21 precursor [Mus musculus]
381810	1458	0	2	0.01	0.151664	3.9228	Up	0.256746	0.584986	Lpar5	lysophosphatidic acid receptor 5	K08390	GO:0016020//membrane	GO:0004930//G-protein coupled receptor activity	GO:0007186//G-protein coupled receptor signaling pathway	gi|253795528|ref|NP_001156740.1|/1.44368e-158/lysophosphatidic acid receptor 5 [Mus musculus]
641361	730	0	1	0.01	0.151456	3.92083	Up	0.508954	0.765163	Pinlyp	phospholipase A2 inhibitor and LY6/PLAUR domain containing	K03985;K06552	-	GO:0055102//lipase inhibitor activity	GO:0019222//regulation of metabolic process	gi|85702280|ref|NP_001032220.1|/6.90831e-113/uncharacterized protein ENSP00000244321 homolog precursor [Mus musculus]
16770	733	0	1	0.01	0.150836	3.91491	Up	0.508954	0.760058	Lalba	lactalbumin, alpha	K00704	GO:0044421//extracellular region part	GO:0035250//UDP-galactosyltransferase activity;GO:0046872//metal ion binding	GO:0005988;GO:0006952//defense response;GO:0007154//cell communication;GO:0012502//induction of programmed cell death;GO:0023052//signaling	gi|148672241|gb|EDL04188.1|/3.43295e-77/lactalbumin, alpha [Mus musculus]
57890	2933	0	4	0.01	0.150785	3.91442	Up	0.0653356	0.264844	Il17re	interleukin 17 receptor E	K05168	GO:0031224//intrinsic to membrane	GO:0004871//signal transducer activity	GO:0023052//signaling	gi|31559935|ref|NP_665825.2|/0/interleukin-17 receptor E isoform 1 precursor [Mus musculus]
74511	2204	0	3	0.01	0.150494	3.91163	Up	0.129517	0.406693	Lrrc17	leucine rich repeat containing 17	K06839	GO:0044421//extracellular region part	-	GO:0001503//ossification;GO:0002762//negative regulation of myeloid leukocyte differentiation;GO:0008283//cell proliferation	gi|161333856|ref|NP_083253.1|/0/leucine-rich repeat-containing protein 17 precursor [Mus musculus]
107586	1473	0	2	0.01	0.150119	3.90804	Up	0.256746	0.582536	Ovol2	ovo-like 2 (Drosophila)	K09216	GO:0043231//intracellular membrane-bounded organelle	GO:0001071//nucleic acid binding transcription factor activity;GO:0043565//sequence-specific DNA binding;GO:0046914//transition metal ion binding	GO:0001667//ameboidal cell migration;GO:0003002//regionalization;GO:0003143//embryonic heart tube morphogenesis;GO:0007049//cell cycle;GO:0008593//regulation of Notch signaling pathway;GO:0014020;GO:0030857//negative regulation of epithelial cell differentiation;GO:0042127//regulation of cell proliferation;GO:0045892//negative regulation of transcription, DNA-dependent;GO:0048562//embryonic organ…	gi|22773572|gb|AAM11991.1|/2.52837e-118/zinc finger OVO2 isoform A [Mus musculus]
NR_046277	740	0	1	0.01	0.149409	3.9012	Up	0.508954	0.758103	-	-	-	-	-	-	-
73001	742	0	1	0.01	0.149007	3.8973	Up	0.508954	0.765917	2900055J20Rik	RIKEN cDNA 2900055J20 gene	-	-	-	-	gi|12851163|dbj|BAB28960.1|/5.12733e-79/unnamed protein product [Mus musculus]
77920	743	0	1	0.01	0.148806	3.89536	Up	0.508954	0.750249	A330102I10Rik	RIKEN cDNA A330102I10 gene	-	-	-	-	gi|148700458|gb|EDL32405.1|/5.97127e-43/mCG146041 [Mus musculus]
666202	748	0	1	0.01	0.147811	3.88569	Up	0.508954	0.772146	Gm7977	tyrosine 3-monooxygenase/tryptophan 5-monooxygenase activation protein, theta polypeptide pseudogene	K06630	GO:0000267//cell fraction;GO:0005815//microtubule organizing center;GO:0031981//nuclear lumen;GO:0032991//macromolecular complex	GO:0005515//protein binding;GO:0016491//oxidoreductase activity	GO:0006355//regulation of transcription, DNA-dependent;GO:0006886//intracellular protein transport;GO:0035556//intracellular signal transduction	gi|55153870|gb|AAH85299.1|/3.02364e-85/Ywhaq protein, partial [Mus musculus]
319984	4489	0	6	0.01	0.147778	3.88536	Up	0.0166264	0.103353	Jph4	junctophilin 4	K04575	GO:0031224//intrinsic to membrane;GO:0033017//sarcoplasmic reticulum membrane;GO:0042598	-	GO:0007204//elevation of cytosolic calcium ion concentration;GO:0032412//regulation of ion transmembrane transporter activity	gi|31982212|ref|NP_796023.2|/0/junctophilin-4 [Mus musculus]
384724	1512	0	2	0.01	0.146247	3.87034	Up	0.256746	0.585384	Cyp2t4	cytochrome P450, family 2, subfamily t, polypeptide 4	K07421	GO:0044464//cell part	GO:0004497//monooxygenase activity;GO:0005506//iron ion binding;GO:0016705//oxidoreductase activity, acting on paired donors, with incorporation or reduction of molecular oxygen	GO:0008152//metabolic process	gi|154146204|ref|NP_001093654.1|/0/cytochrome P450, family 2, subfamily t, polypeptide 4 [Mus musculus]
69121	1520	0	2	0.01	0.145478	3.86272	Up	0.256746	0.587218	Chrdl2	chordin-like 2	K04657	GO:0043231//intracellular membrane-bounded organelle	GO:0005488//binding	GO:0009888//tissue development;GO:0030509//BMP signaling pathway;GO:0032501//multicellular organismal process;GO:0048869//cellular developmental process	gi|228480260|ref|NP_598470.3|/0/chordin-like protein 2 precursor [Mus musculus]
22353	1527	0	2	0.01	0.144811	3.8561	Up	0.256746	0.582064	Vip	vasoactive intestinal polypeptide	K05264	-	GO:0005179//hormone activity	GO:0007166//cell surface receptor signaling pathway;GO:0008283//cell proliferation;GO:0046903//secretion;GO:0050880//regulation of blood vessel size	gi|148671621|gb|EDL03568.1|/1.07502e-119/vasoactive intestinal polypeptide, isoform CRA_a [Mus musculus]
69306	767	0	1	0.01	0.14415	3.8495	Up	0.508954	0.774876	Efcab9	EF-hand calcium binding domain 9	-	-	GO:0046872//metal ion binding	-	gi|238550131|ref|NP_081307.2|/2.80799e-107/EF-hand calcium-binding domain-containing protein 9 [Mus musculus]
18405	768	0	1	0.01	0.143962	3.84762	Up	0.508954	0.765574	Orm1	orosomucoid 1	-	GO:0044421//extracellular region part	GO:0005488//binding	GO:0002237//response to molecule of bacterial origin;GO:0002437//inflammatory response to antigenic stimulus;GO:0002526//acute inflammatory response;GO:0009887//organ morphogenesis;GO:0032526//response to retinoic acid;GO:0051384//response to glucocorticoid stimulus;GO:0060416//response to growth hormone stimulus	gi|6679182|ref|NP_032794.1|/2.53384e-116/alpha-1-acid glycoprotein 1 precursor [Mus musculus]
22362	772	0	1	0.01	0.143216	3.84012	Up	0.508954	0.760532	Vpreb1	pre-B lymphocyte gene 1	K06553	GO:0009986//cell surface;GO:0016020//membrane	GO:0004871//signal transducer activity;GO:0005488//binding	GO:0002440;GO:0032535//regulation of cellular component size;GO:0032989;GO:0042113//B cell activation;GO:0042592//homeostatic process;GO:0048534	gi|8850238|ref|NP_058678.1|/2.93866e-80/immunoglobulin iota chain precursor [Mus musculus]
18407	773	0	1	0.01	0.143031	3.83826	Up	0.508954	0.749065	Orm3	orosomucoid 3	-	GO:0044421//extracellular region part	GO:0005488//binding	GO:0002237//response to molecule of bacterial origin;GO:0002437//inflammatory response to antigenic stimulus;GO:0009887//organ morphogenesis;GO:0032526//response to retinoic acid;GO:0051384//response to glucocorticoid stimulus;GO:0060416//response to growth hormone stimulus	gi|62548316|ref|NP_038651.2|/2.63948e-105/alpha-1-acid glycoprotein 3 precursor [Mus musculus]
74145	3879	0	5	0.01	0.142515	3.83304	Up	0.032959	0.168048	F13a1	coagulation factor XIII, A1 subunit	K03917	GO:0031091//platelet alpha granule	GO:0016747//transferase activity, transferring acyl groups other than amino-acyl groups;GO:0016755;GO:0043169//cation binding	GO:0001775//cell activation;GO:0006464//cellular protein modification process;GO:0006887//exocytosis;GO:0007599//hemostasis;GO:0009611//response to wounding	gi|148708973|gb|EDL40919.1|/0/coagulation factor XIII, A1 subunit, isoform CRA_c [Mus musculus]
319804	1559	0	2	0.01	0.141838	3.82617	Up	0.256746	0.584194	Glt1d1	glycosyltransferase 1 domain containing 1	-	-	GO:0016740//transferase activity	GO:0008152//metabolic process	gi|147901175|ref|NP_795979.2|/0/glycosyltransferase 1 domain-containing protein 1 precursor [Mus musculus]
403185	781	0	1	0.01	0.141566	3.8234	Up	0.508954	0.767086	4932443I19Rik	RIKEN cDNA 4932443I19 gene	K10590	-	-	-	gi|160333506|ref|NP_001094989.1|/1.31673e-51/uncharacterized protein LOC403185 [Mus musculus]
67859	781	0	1	0.01	0.141566	3.8234	Up	0.508954	0.756425	2310002J15Rik	RIKEN cDNA 2310002J15 gene	-	-	-	-	gi|258645158|ref|NP_080691.2|/4.96538e-51/UPF0574 protein C9orf169 homolog [Mus musculus]
75579	788	0	1	0.01	0.140308	3.81053	Up	0.508954	0.773684	2310034G01Rik	RIKEN cDNA 2310034G01 gene	-	-	-	-	gi|26342210|dbj|BAC34767.1|/1.75001e-43/unnamed protein product [Mus musculus]
12716	1589	0	2	0.01	0.13916	3.79868	Up	0.256746	0.579326	Ckmt1	creatine kinase, mitochondrial 1, ubiquitous	K00933	GO:0019866//organelle inner membrane;GO:0043231//intracellular membrane-bounded organelle	GO:0016301//kinase activity;GO:0032559	GO:0006603//phosphocreatine metabolic process;GO:0006796//phosphate-containing compound metabolic process	gi|148696104|gb|EDL28051.1|/0/creatine kinase, mitochondrial 1, ubiquitous, isoform CRA_c [Mus musculus]
269799	1592	0	2	0.01	0.138898	3.79596	Up	0.256746	0.586898	Clec4a1	C-type lectin domain family 4, member a1	K10057	GO:0016020//membrane	GO:0004872//receptor activity;GO:0030246//carbohydrate binding	GO:0007165//signal transduction	gi|47059161|ref|NP_955015.1|/7.13171e-122/C-type lectin domain family 4, member a1 [Mus musculus]
12044	796	0	1	0.01	0.138898	3.79596	Up	0.508954	0.745666	Bcl2a1a	B cell leukemia/lymphoma 2 related protein A1a	K02162	GO:0044424//intracellular part	GO:0004869//cysteine-type endopeptidase inhibitor activity;GO:0019904//protein domain specific binding;GO:0046983//protein dimerization activity	GO:0002260//lymphocyte homeostasis;GO:0010466//negative regulation of peptidase activity;GO:0030098//lymphocyte differentiation;GO:0043066//negative regulation of apoptotic process;GO:0050851//antigen receptor-mediated signaling pathway	gi|11024684|ref|NP_033872.1|/4.45476e-95/bcl-2-related protein A1 [Mus musculus]
100736249	798	0	1	0.01	0.13855	3.79233	Up	0.508954	0.764205	Mira	mistral long non-coding RNA	-	-	-	-	-
21930	1601	0	2	0.01	0.138117	3.78782	Up	0.256746	0.588742	Tnfaip6	tumor necrosis factor alpha induced protein 6	K14616	-	GO:0005539//glycosaminoglycan binding	GO:0006952//defense response;GO:0007154//cell communication;GO:0023052//signaling	gi|6678379|ref|NP_033424.1|/2.28501e-160/tumor necrosis factor-inducible gene 6 protein precursor [Mus musculus]
20389	804	0	1	0.01	0.137516	3.78153	Up	0.508954	0.759248	Sftpc	surfactant associated protein C	-	GO:0005770//late endosome;GO:0030141//secretory granule;GO:0044421//extracellular region part	GO:0042802//identical protein binding	GO:0002237//response to molecule of bacterial origin;GO:0006950//response to stress;GO:0009612//response to mechanical stimulus;GO:0009746;GO:0031960//response to corticosteroid stimulus;GO:0032501//multicellular organismal process;GO:0033189//response to vitamin A;GO:0034097//response to cytokine stimulus;GO:0042592//homeostatic process;GO:0048511//rhythmic process;GO:0051259//protein oligomeriz…	gi|256355065|ref|NP_035489.2|/1.56511e-95/pulmonary surfactant-associated protein C precursor [Mus musculus]
20302	804	0	1	0.01	0.137516	3.78153	Up	0.508954	0.752429	Ccl3	chemokine (C-C motif) ligand 3	K05408	GO:0000267//cell fraction;GO:0044421//extracellular region part	GO:0005125//cytokine activity;GO:0005539//glycosaminoglycan binding	GO:0002763//positive regulation of myeloid leukocyte differentiation;GO:0006952//defense response;GO:0030595//leukocyte chemotaxis;GO:0051480//cytosolic calcium ion homeostasis	gi|6755432|ref|NP_035467.1|/2.70707e-47/C-C motif chemokine 3 precursor [Mus musculus]
68172	805	0	1	0.01	0.137345	3.77973	Up	0.508954	0.764341	Rpl39l	ribosomal protein L39-like	K02924	GO:0015934//large ribosomal subunit	GO:0003676//nucleic acid binding;GO:0005198//structural molecule activity	GO:0006412//translation;GO:0019080;GO:0031016//pancreas development	gi|62087734|dbj|BAD92314.1|/4.07343e-19/ribosomal protein L39 variant [Homo sapiens]
NR_045935	807	0	1	0.01	0.137005	3.77615	Up	0.508954	0.757498	-	-	-	-	-	-	-
100041346	811	0	1	0.01	0.136329	3.76902	Up	0.508954	0.752032	Gm20871	Sycp3 like Y-linked pseudogene	-	-	-	-	gi|323276606|ref|NP_001032837.2|/7.51488e-53/Sycp3 like Y-linked related protein [Mus musculus]
241391	3247	0	4	0.01	0.136203	3.76769	Up	0.0653356	0.265357	Galnt5	UDP-N-acetyl-alpha-D-galactosamine:polypeptide N-acetylgalactosaminyltransferase 5	K00710	GO:0012505//endomembrane system;GO:0031224//intrinsic to membrane;GO:0043231//intracellular membrane-bounded organelle	GO:0008376//acetylgalactosaminyltransferase activity;GO:0030246//carbohydrate binding	GO:0006023	gi|158749624|ref|NP_766443.2|/0/polypeptide N-acetylgalactosaminyltransferase 5 [Mus musculus]
75019	1630	0	2	0.01	0.13566	3.76192	Up	0.256746	0.581593	Rnase10	ribonuclease, RNase A family, 10 (non-active)	K01168	-	GO:0005488//binding;GO:0016892	-	gi|247269231|ref|NP_083421.2|/7.22213e-92/ribonuclease-like protein 10 isoform 1 [Mus musculus]
100038666	820	0	1	0.01	0.134833	3.7531	Up	0.508954	0.75223	Gm12298	predicted gene 12298	-	-	-	-	gi|74203296|dbj|BAE20824.1|/6.067e-58/unnamed protein product [Mus musculus]
16147	2464	0	3	0.01	0.134614	3.75076	Up	0.129517	0.404574	Ihh	Indian hedgehog	K11989	GO:0016020//membrane;GO:0044421//extracellular region part	GO:0005102//receptor binding;GO:0016787//hydrolase activity;GO:0032934//sterol binding	GO:0000904//cell morphogenesis involved in differentiation;GO:0001503//ossification;GO:0001525//angiogenesis;GO:0002062//chondrocyte differentiation;GO:0006915//apoptotic process;GO:0007154//cell communication;GO:0007166//cell surface receptor signaling pathway;GO:0008284//positive regulation of cell proliferation;GO:0016337//cell-cell adhesion;GO:0021700//developmental maturation;GO:0030908//pro…	gi|14149643|ref|NP_034674.1|/0/indian hedgehog protein [Mus musculus]
11704	828	0	1	0.01	0.13353	3.73909	Up	0.508954	0.779755	Amelx	amelogenin X chromosome	-	GO:0005578//proteinaceous extracellular matrix;GO:0043231//intracellular membrane-bounded organelle;GO:0044444//cytoplasmic part	GO:0005102//receptor binding;GO:0030021//extracellular matrix structural constituent conferring compression resistance	GO:0000904//cell morphogenesis involved in differentiation;GO:0001503//ossification;GO:0010557//positive regulation of macromolecule biosynthetic process;GO:0023052//signaling;GO:0034505//tooth mineralization;GO:0042221//response to chemical stimulus;GO:0048878//chemical homeostasis;GO:0070169	gi|32996703|ref|NP_033796.1|/4.83646e-52/amelogenin, X isoform isoform 2 precursor [Mus musculus]
27372	835	0	1	0.01	0.132411	3.72695	Up	0.508954	0.775861	Prl3c1	prolactin family 3, subfamily c, member 1	K05439	-	-	-	gi|7305407|ref|NP_038794.1|/5.70854e-120/prolactin-3C1 isoform 1 precursor [Mus musculus]
100038706	839	0	1	0.01	0.131779	3.72005	Up	0.508954	0.7577	Gm10637	predicted gene 10637	-	-	-	-	-
63857	2532	0	3	0.01	0.130999	3.71148	Up	0.129517	0.405782	Bcmo1	beta-carotene 15,15'-monooxygenase	K00515	GO:0044444//cytoplasmic part	GO:0016702//oxidoreductase activity, acting on single donors with incorporation of molecular oxygen, incorporation of two atoms of oxygen;GO:0043169//cation binding	GO:0016101//diterpenoid metabolic process	gi|253314530|ref|NP_001156500.1|/0/beta,beta-carotene 15,15'-monooxygenase isoform 2 [Mus musculus]
228801	1690	0	2	0.01	0.130844	3.70977	Up	0.256746	0.580028	Bpifb1	BPI fold containing family B, member 1	-	GO:0005576//extracellular region	GO:0005488//binding	-	gi|59939910|ref|NP_700467.2|/0/BPI fold-containing family B member 1 isoform 2 precursor [Mus musculus]
67522	845	0	1	0.01	0.130844	3.70977	Up	0.508954	0.745601	1700097N02Rik	RIKEN cDNA 1700097N02 gene	-	-	-	-	-
11944	3447	0	4	0.01	0.1283	3.68145	Up	0.0653356	0.264653	Atp4a	ATPase, H+/K+ exchanging, gastric, alpha polypeptide	K01542	GO:0016021//integral to membrane;GO:0044459//plasma membrane part	GO:0008556//potassium-transporting ATPase activity;GO:0032559;GO:0046872//metal ion binding;GO:0046983//protein dimerization activity	GO:0006885//regulation of pH;GO:0009206;GO:0009207;GO:0015988//energy coupled proton transmembrane transport, against electrochemical gradient;GO:0030001//metal ion transport;GO:0042221//response to chemical stimulus	gi|148692047|gb|EDL23994.1|/0/ATPase, H+/K+ exchanging, gastric, alpha polypeptide, isoform CRA_a [Mus musculus]
66269	863	0	1	0.01	0.128115	3.67936	Up	0.508954	0.753757	Tmed6	transmembrane emp24 protein transport domain containing 6	K14825	GO:0031090//organelle membrane;GO:0031224//intrinsic to membrane;GO:0043231//intracellular membrane-bounded organelle	-	GO:0051234//establishment of localization	gi|13384864|ref|NP_079734.1|/1.25976e-125/transmembrane emp24 domain-containing protein 6 precursor [Mus musculus]
320995	3457	0	4	0.01	0.127929	3.67727	Up	0.0653356	0.264716	Rfx6	regulatory factor X, 6	K09174	GO:0043231//intracellular membrane-bounded organelle	GO:0043565//sequence-specific DNA binding	GO:0006351//transcription, DNA-dependent;GO:0030073//insulin secretion;GO:0030154//cell differentiation;GO:0031016//pancreas development;GO:0033500//carbohydrate homeostasis	gi|226874821|ref|NP_001152861.1|/0/DNA-binding protein RFX6 isoform 1 [Mus musculus]
16643	866	0	1	0.01	0.127671	3.67436	Up	0.508954	0.774034	Klrd1	killer cell lectin-like receptor, subfamily D, member 1	K06516	GO:0009986//cell surface;GO:0031224//intrinsic to membrane	GO:0004872//receptor activity;GO:0030246//carbohydrate binding	GO:0002682//regulation of immune system process;GO:0007165//signal transduction	gi|6754470|ref|NP_034784.1|/2.32658e-103/natural killer cells antigen CD94 [Mus musculus]
319405	1732	0	2	0.01	0.127671	3.67436	Up	0.256746	0.579404	D430036J16Rik	RIKEN cDNA D430036J16 gene	K04153	GO:0016021//integral to membrane;GO:0044424//intracellular part	GO:0008227//G-protein coupled amine receptor activity;GO:0043176//amine binding	GO:0002029//desensitization of G-protein coupled receptor protein signaling pathway;GO:0006171//cAMP biosynthetic process;GO:0007631//feeding behavior;GO:0009266//response to temperature stimulus;GO:0014073;GO:0031960//response to corticosteroid stimulus;GO:0032228//regulation of synaptic transmission, GABAergic;GO:0048771//tissue remodeling;GO:0050805//negative regulation of synaptic transmission	gi|6754258|ref|NP_034612.1|/7.04929e-62/5-hydroxytryptamine receptor 1B [Mus musculus]
78552	867	0	1	0.01	0.127524	3.67269	Up	0.508954	0.762908	E130201H02Rik	Y box protein 1 pseudogene	K09276	GO:0005681//spliceosomal complex;GO:0031981//nuclear lumen;GO:0043005//neuron projection;GO:0043234//protein complex;GO:0044444//cytoplasmic part	GO:0001071//nucleic acid binding transcription factor activity;GO:0003723//RNA binding;GO:0005515//protein binding;GO:0043566//structure-specific DNA binding	GO:0000377;GO:0006357//regulation of transcription from RNA polymerase II promoter;GO:0006915//apoptotic process;GO:0008283//cell proliferation;GO:0009968//negative regulation of signal transduction;GO:0043009//chordate embryonic development;GO:0048255//mRNA stabilization;GO:0048522//positive regulation of cellular process	gi|148685263|gb|EDL17210.1|/1.91655e-81/mCG147570 [Mus musculus]
21334	870	0	1	0.01	0.127084	3.66771	Up	0.508954	0.759653	Tac2	tachykinin 2	K05240	GO:0000267//cell fraction;GO:0044421//extracellular region part	GO:0005515//protein binding	GO:0007186//G-protein coupled receptor signaling pathway;GO:0008217//regulation of blood pressure;GO:0014072;GO:0022414//reproductive process	gi|148692572|gb|EDL24519.1|/5.66001e-73/tachykinin 2, isoform CRA_a [Mus musculus]
75396	870	0	1	0.01	0.127084	3.66771	Up	0.508954	0.757834	Spp2	secreted phosphoprotein 2	-	GO:0032991//macromolecular complex	GO:0061135	GO:0010466//negative regulation of peptidase activity;GO:0048731;GO:0048771//tissue remodeling;GO:0065003	gi|15082218|ref|NP_083545.1|/1.01558e-106/secreted phosphoprotein 24 precursor [Mus musculus]
433481	1745	0	2	0.01	0.12672	3.66357	Up	0.256746	0.586339	Gm5535	predicted gene 5535	-	-	-	-	gi|76253875|ref|NP_001028950.1|/8.69513e-68/uncharacterized protein LOC433481 [Mus musculus]
100038374	874	0	1	0.01	0.126502	3.66109	Up	0.508954	0.747558	Gm10714	predicted gene 10714	-	-	-	-	gi|74187787|dbj|BAE24544.1|/1.0816e-47/unnamed protein product [Mus musculus]
72373	876	0	1	0.01	0.126213	3.65779	Up	0.508954	0.758911	Psca	prostate stem cell antigen	K06846	GO:0016020//membrane	-	-	gi|21312316|ref|NP_082492.1|/9.13511e-55/prostate stem cell antigen precursor [Mus musculus]
71691	1760	0	2	0.01	0.12564	3.65122	Up	0.256746	0.587298	Pnmal1	PNMA-like 1	-	-	-	-	gi|56119168|ref|NP_001007570.1|/0/PNMA-like protein 1 [Mus musculus]
NR_045813	880	0	1	0.01	0.12564	3.65122	Up	0.508954	0.769019	-	-	-	-	-	-	-
226413	6166	0	7	0.01	0.125517	3.64982	Up	0.0083873	0.0634909	Lct	lactase	K01229	GO:0005626//insoluble fraction;GO:0016021//integral to membrane;GO:0042995//cell projection;GO:0044459//plasma membrane part	GO:0004553//hydrolase activity, hydrolyzing O-glycosyl compounds;GO:0043167//ion binding	GO:0006950//response to stress;GO:0007586//digestion;GO:0010039//response to iron ion;GO:0031667//response to nutrient levels;GO:0034285;GO:0044238//primary metabolic process;GO:0048545//response to steroid hormone stimulus	gi|124487297|ref|NP_001074547.1|/0/lactase-phlorizin hydrolase preproprotein [Mus musculus]
12263	2644	0	3	0.01	0.12545	3.64904	Up	0.129517	0.406465	C2	complement component 2 (within H-2S)	K01332	GO:0044421//extracellular region part	GO:0004175//endopeptidase activity;GO:0005488//binding	GO:0002455//humoral immune response mediated by circulating immunoglobulin;GO:0006952//defense response;GO:0019538//protein metabolic process;GO:0031667//response to nutrient levels	gi|157951694|ref|NP_038512.2|/0/complement C2 precursor [Mus musculus]
72003	2657	0	3	0.01	0.124836	3.64196	Up	0.129517	0.403973	Synpr	synaptoporin	-	GO:0005624//membrane fraction;GO:0030672//synaptic vesicle membrane;GO:0031224//intrinsic to membrane;GO:0044459//plasma membrane part	-	GO:0051234//establishment of localization	gi|253314534|ref|NP_001156504.1|/1.77854e-134/synaptoporin isoform 2 precursor [Mus musculus]
216867	1773	0	2	0.01	0.124718	3.6406	Up	0.256746	0.583009	Slc16a11	solute carrier family 16 (monocarboxylic acid transporters), member 11	K08188	-	-	-	gi|197246084|gb|AAI69003.1|/1.87905e-126/Slc16a11 protein [Rattus norvegicus]
317677	2662	0	3	0.01	0.124601	3.63925	Up	0.129517	0.405253	Gm5077	predicted gene 5077	K01331	GO:0031012//extracellular matrix	GO:0004175//endopeptidase activity;GO:0046872//metal ion binding	GO:0002455//humoral immune response mediated by circulating immunoglobulin;GO:0006952//defense response;GO:0010033//response to organic substance;GO:0019538//protein metabolic process;GO:0030154//cell differentiation	gi|295444820|ref|NP_776289.2|/0/complement C1s-B subcomponent precursor [Mus musculus]
74992	895	0	1	0.01	0.123534	3.62684	Up	0.508954	0.772704	4930487H11Rik	RIKEN cDNA 4930487H11 gene	-	-	-	-	gi|148667756|gb|EDL00173.1|/6.84716e-45/mCG144506 [Mus musculus]
54156	2700	0	3	0.01	0.122848	3.6188	Up	0.129517	0.407302	Egfl6	EGF-like-domain, multiple 6	K06824	GO:0005578//proteinaceous extracellular matrix;GO:0044464//cell part	GO:0005102//receptor binding;GO:0046872//metal ion binding	GO:0010810//regulation of cell-substrate adhesion;GO:0032501//multicellular organismal process;GO:0043062//extracellular structure organization;GO:0048869//cellular developmental process	gi|9506563|ref|NP_062270.1|/0/epidermal growth factor-like protein 6 precursor [Mus musculus]
14765	1801	0	2	0.01	0.122779	3.618	Up	0.256746	0.585702	Gpr50	G-protein-coupled receptor 50	K04287	GO:0016021//integral to membrane	GO:0004930//G-protein coupled receptor activity	GO:0007154//cell communication;GO:0007166//cell surface receptor signaling pathway	gi|6754060|ref|NP_034470.1|/0/melatonin-related receptor [Mus musculus]
332221	2708	0	3	0.01	0.122485	3.61453	Up	0.129517	0.406921	Zscan10	zinc finger and SCAN domain containing 10	K09230	GO:0043231//intracellular membrane-bounded organelle	GO:0001071//nucleic acid binding transcription factor activity;GO:0003677//DNA binding;GO:0046914//transition metal ion binding	GO:0006351//transcription, DNA-dependent;GO:0030154//cell differentiation	gi|153791380|ref|NP_001028597.2|/0/zinc finger and SCAN domain-containing protein 10 [Mus musculus]
100039060	4539	0	5	0.01	0.121792	3.60635	Up	0.032959	0.168099	0610010B08Rik	RIKEN cDNA 0610010B08 gene	K09228	-	-	-	gi|150246529|ref|NP_001092819.1|/0/uncharacterized protein LOC100043381 [Mus musculus]
625253	910	0	1	0.01	0.121498	3.60286	Up	0.508954	0.771101	Gm6568	DnaJ (Hsp40) homolog, subfamily B, member 9 pseudogene	K09515	GO:0031981//nuclear lumen	GO:0005515//protein binding	GO:0043066//negative regulation of apoptotic process;GO:0043161//proteasomal ubiquitin-dependent protein catabolic process;GO:0050896//response to stimulus	gi|148704866|gb|EDL36813.1|/1.34804e-125/DnaJ (Hsp40) homolog, subfamily B, member 9 [Mus musculus]
73748	3652	0	4	0.01	0.121098	3.59811	Up	0.0653356	0.265036	Gadl1	glutamate decarboxylase-like 1	K01594	-	GO:0016830//carbon-carbon lyase activity;GO:0048037//cofactor binding	GO:0043436	gi|221222529|sp|Q80WP8.3|GADL1_MOUSE/0/RecName: Full=Glutamate decarboxylase-like protein 1
69547	2753	0	3	0.01	0.120483	3.59075	Up	0.129517	0.405631	Nkpd1	NTPase, KAP family P-loop domain containing 1	K12460	GO:0031224//intrinsic to membrane	-	-	gi|254553317|ref|NP_081392.1|/0/NTPase KAP family P-loop domain-containing protein 1 [Mus musculus]
239552	1838	0	2	0.01	0.120308	3.58866	Up	0.256746	0.580262	Apol8	apolipoprotein L 8	K14480	-	-	-	gi|26331376|dbj|BAC29418.1|/1.4895e-150/unnamed protein product [Mus musculus]
22262	1843	0	2	0.01	0.119981	3.58474	Up	0.256746	0.577232	Uox	urate oxidase	K00365	GO:0044439	GO:0016663//oxidoreductase activity, acting on other nitrogenous compounds as donors, oxygen as acceptor	GO:0006144//purine nucleobase metabolic process	gi|6678509|ref|NP_033500.1|/5.10531e-175/uricase [Mus musculus]
17194	923	0	1	0.01	0.119786	3.58239	Up	0.508954	0.749328	Mbl1	mannose-binding lectin (protein A) 1	K03991	GO:0044421//extracellular region part	GO:0001871;GO:0019899//enzyme binding;GO:0042802//identical protein binding;GO:0046872//metal ion binding;GO:0048029//monosaccharide binding	GO:0006956//complement activation;GO:0042742//defense response to bacterium;GO:0044126;GO:0045807//positive regulation of endocytosis;GO:0051852	gi|6754654|ref|NP_034905.1|/2.50702e-90/mannose-binding protein A precursor [Mus musculus]
258913	924	0	1	0.01	0.119657	3.58083	Up	0.508954	0.76482	Olfr1377	olfactory receptor 1377	K04257	-	GO:0004888//transmembrane signaling receptor activity	GO:0023052//signaling	gi|22129071|ref|NP_667122.1|/2.81204e-174/olfactory receptor 1377 [Mus musculus]
75596	925	0	1	0.01	0.119527	3.57927	Up	0.508954	0.763522	Prl7b1	prolactin family 7, subfamily b, member 1	K05439	GO:0044421//extracellular region part	GO:0005102//receptor binding	GO:0001525//angiogenesis;GO:0010596//negative regulation of endothelial cell migration	gi|148700482|gb|EDL32429.1|/3.02538e-152/prolactin-like protein N [Mus musculus]
258405	930	0	1	0.01	0.118885	3.57149	Up	0.508954	0.767155	Olfr1420	olfactory receptor 1420	K04257	GO:0031224//intrinsic to membrane	GO:0004930//G-protein coupled receptor activity	GO:0007166//cell surface receptor signaling pathway;GO:0007606//sensory perception of chemical stimulus	gi|33238900|ref|NP_666522.1|/2.18755e-158/olfactory receptor 1420 [Mus musculus]
546901	930	0	1	0.01	0.118885	3.57149	Up	0.508954	0.75817	Vmn1r34	vomeronasal 1 receptor 34	K04614	GO:0016021//integral to membrane	GO:0004930//G-protein coupled receptor activity;GO:0005549//odorant binding	GO:0007166//cell surface receptor signaling pathway;GO:0007600//sensory perception;GO:0010033//response to organic substance	gi|285397461|ref|NP_001160191.1|/8.01424e-169/vomeronasal 1 receptor 34 [Mus musculus]
108670	1869	0	2	0.01	0.118312	3.56453	Up	0.256746	0.578471	Epsti1	epithelial stromal interaction 1 (breast)	K10433	-	-	-	gi|41281909|ref|NP_849147.1|/6.19173e-124/epithelial-stromal interaction protein 1 isoform b [Mus musculus]
75100	936	0	1	0.01	0.118123	3.56222	Up	0.508954	0.750315	4930525D18Rik	RIKEN cDNA 4930525D18 gene	-	-	-	-	gi|148677367|gb|EDL09314.1|/8.72334e-30/mCG64906 [Mus musculus]
18546	669	1	12	0.168239	1.98319	3.55924	Up	0.00203908	0.0216411	Pcp4	Purkinje cell protein 4	-	GO:0043231//intracellular membrane-bounded organelle;GO:0044444//cytoplasmic part	-	GO:0007399//nervous system development	gi|149060243|gb|EDM10957.1|/1.31956e-32/Purkinje cell protein 4, isoform CRA_b [Rattus norvegicus]
71301	938	0	1	0.01	0.117871	3.55914	Up	0.508954	0.745536	4930593A02Rik	RIKEN cDNA 4930593A02 gene	-	-	-	-	-
320363	1892	0	2	0.01	0.116874	3.54688	Up	0.256746	0.588902	D030045P18Rik	RIKEN cDNA D030045P18 gene	-	-	-	-	gi|148673101|gb|EDL05048.1|/6.61727e-85/mCG145021 [Mus musculus]
223262	946	0	1	0.01	0.116874	3.54688	Up	0.508954	0.750645	Timm8a2	translocase of inner mitochondrial membrane 8A2	K10836	GO:0000267//cell fraction;GO:0005758//mitochondrial intermembrane space;GO:0019866//organelle inner membrane	GO:0046914//transition metal ion binding	GO:0006612//protein targeting to membrane;GO:0048731	gi|71051018|gb|AAH99499.1|/5.90703e-50/Translocase of inner mitochondrial membrane 8 homolog a2 (yeast) [Mus musculus]
80901	1893	0	2	0.01	0.116812	3.54612	Up	0.256746	0.58842	Cxcr6	chemokine (C-X-C motif) receptor 6	K04191	GO:0031224//intrinsic to membrane	GO:0004950//chemokine receptor activity	GO:0007166//cell surface receptor signaling pathway	gi|157266315|ref|NP_109637.3|/9.00105e-175/C-X-C chemokine receptor type 6 [Mus musculus]
56636	947	0	1	0.01	0.116751	3.54536	Up	0.508954	0.756559	Fgf21	fibroblast growth factor 21	K04358	GO:0000267//cell fraction	GO:0005102//receptor binding	GO:0008283//cell proliferation;GO:0008543//fibroblast growth factor receptor signaling pathway;GO:0010828//positive regulation of glucose transport;GO:0043410//positive regulation of MAPK cascade	gi|9910218|ref|NP_064397.1|/4.02487e-107/fibroblast growth factor 21 precursor [Mus musculus]
12555	2843	0	3	0.01	0.116669	3.54434	Up	0.129517	0.40548	Cdh15	cadherin 15	K06809	GO:0031224//intrinsic to membrane;GO:0045202//synapse	GO:0046872//metal ion binding	GO:0016337//cell-cell adhesion;GO:0045216//cell-cell junction organization;GO:0045597//positive regulation of cell differentiation	gi|119964694|ref|NP_031688.2|/0/cadherin-15 precursor [Mus musculus]
258716	948	0	1	0.01	0.116628	3.54384	Up	0.508954	0.777627	Olfr424	olfactory receptor 424	K04257	-	GO:0004888//transmembrane signaling receptor activity	GO:0023052//signaling	gi|238018118|ref|NP_666932.2|/3.47995e-167/olfactory receptor 424 [Mus musculus]
21407	949	0	1	0.01	0.116505	3.54232	Up	0.508954	0.760329	Tcf15	transcription factor 15	K09070	GO:0043231//intracellular membrane-bounded organelle	GO:0001071//nucleic acid binding transcription factor activity;GO:0003676//nucleic acid binding	GO:0006355//regulation of transcription, DNA-dependent;GO:0007423//sensory organ development;GO:0007498//mesoderm development;GO:0007631//feeding behavior;GO:0008544//epidermis development;GO:0009887//organ morphogenesis;GO:0009952//anterior/posterior pattern specification;GO:0050905//neuromuscular process	gi|270483807|ref|NP_001162051.1|/2.62706e-82/transcription factor 15 [Rattus norvegicus]
69187	953	0	1	0.01	0.116016	3.53625	Up	0.508954	0.772914	Erp27	endoplasmic reticulum protein 27	K09581;K09580	GO:0005783//endoplasmic reticulum	-	-	gi|21746145|ref|NP_081259.1|/6.00966e-143/endoplasmic reticulum resident protein 27 precursor [Mus musculus]
74218	958	0	1	0.01	0.11541	3.5287	Up	0.508954	0.751767	1700016H13Rik	RIKEN cDNA 1700016H13 gene	-	-	-	-	gi|148688297|gb|EDL20244.1|/2.87246e-60/mCG145320 [Mus musculus]
64177	2946	0	3	0.01	0.11259	3.493	Up	0.129517	0.403823	Trpv6	transient receptor potential cation channel, subfamily V, member 6	K04975	GO:0016021//integral to membrane	GO:0004871//signal transducer activity;GO:0005261//cation channel activity;GO:0005515//protein binding	GO:0006816//calcium ion transport;GO:0017156//calcium ion-dependent exocytosis;GO:0023052//signaling	gi|28376639|ref|NP_071858.2|/0/transient receptor potential cation channel subfamily V member 6 [Mus musculus]
242602	1970	0	2	0.01	0.112247	3.4886	Up	0.256746	0.577541	BC055111	cDNA sequence BC055111	-	-	-	-	gi|240255466|ref|NP_899005.2|/0/uncharacterized protein C1orf177 homolog [Mus musculus]
319259	997	0	1	0.01	0.110896	3.47113	Up	0.508954	0.762977	Bricd5	BRICHOS domain containing 5	K01091	-	-	-	gi|148690381|gb|EDL22328.1|/5.31634e-113/RIKEN cDNA 9930021D14, isoform CRA_b [Mus musculus]
100043034	3998	0	4	0.01	0.110618	3.46752	Up	0.0653356	0.265742	Rex2	reduced expression 2	K09228	-	-	-	gi|295293068|ref|NP_001171238.1|/0/reduced expression 2 [Mus musculus]
260423	1003	0	1	0.01	0.110232	3.46247	Up	0.508954	0.764068	Hist1h3f	histone cluster 1, H3f	K11253	GO:0000785//chromatin;GO:0043231//intracellular membrane-bounded organelle	GO:0003676//nucleic acid binding	GO:0034728//nucleosome organization	gi|392333916|ref|XP_003753035.1|/5.78166e-68/PREDICTED: uncharacterized protein LOC684841 [Rattus norvegicus]
13035	1004	0	1	0.01	0.110122	3.46104	Up	0.508954	0.755623	Ctsg	cathepsin G	K01319	GO:0016020//membrane;GO:0016023//cytoplasmic membrane-bounded vesicle;GO:0043234//protein complex;GO:0044421//extracellular region part	GO:0004175//endopeptidase activity;GO:0005539//glycosaminoglycan binding	GO:0002237//response to molecule of bacterial origin;GO:0002684//positive regulation of immune system process;GO:0019538//protein metabolic process;GO:0044126;GO:0070944	gi|6681083|ref|NP_031826.1|/9.39054e-142/cathepsin G preproprotein [Mus musculus]
14804	3024	0	3	0.01	0.109685	3.4553	Up	0.129517	0.407608	Grid2	glutamate receptor, ionotropic, delta 2	K05207	GO:0005624//membrane fraction;GO:0016021//integral to membrane;GO:0030313;GO:0044430//cytoskeletal part;GO:0044459//plasma membrane part	GO:0005231//excitatory extracellular ligand-gated ion channel activity;GO:0005488//binding;GO:0008066//glutamate receptor activity	GO:0006811//ion transport;GO:0007166//cell surface receptor signaling pathway;GO:0007270//neuron-neuron synaptic transmission;GO:0032102;GO:0042981//regulation of apoptotic process;GO:0051899//membrane depolarization	gi|6680091|ref|NP_032193.1|/0/glutamate receptor delta-2 subunit precursor [Mus musculus]
170813	1012	0	1	0.01	0.109252	3.44959	Up	0.508954	0.747035	Ms4a3	membrane-spanning 4-domains, subfamily A, member 3	K08090	GO:0031224//intrinsic to membrane	-	-	gi|148709489|gb|EDL41435.1|/5.46053e-89/membrane-spanning 4-domains, subfamily A, member 3, isoform CRA_b [Mus musculus]
NM_001256311	1015	0	1	0.01	0.108929	3.44532	Up	0.508954	0.770405	-	-	-	-	-	-	-
20715	2030	0	2	0.01	0.108929	3.44532	Up	0.256746	0.584828	Serpina3g	serine (or cysteine) peptidase inhibitor, clade A, member 3G	K04525	GO:0044464//cell part	GO:0004866//endopeptidase inhibitor activity	GO:0006508//proteolysis;GO:0009725//response to hormone stimulus;GO:0010466//negative regulation of peptidase activity	gi|86476056|ref|NP_033277.1|/0/serine protease inhibitor A3G [Mus musculus]
74748	2040	0	2	0.01	0.108395	3.43823	Up	0.256746	0.587138	Slamf8	SLAM family member 8	K06479;K06733;K06536	GO:0031224//intrinsic to membrane	-	-	gi|110625804|ref|NP_083360.2|/2.52634e-146/SLAM family member 8 precursor [Mus musculus]
26565	1022	0	1	0.01	0.108183	3.4354	Up	0.508954	0.766467	Pla2g10	phospholipase A2, group X	K01047	-	GO:0004091//carboxylesterase activity;GO:0046872//metal ion binding	GO:0000038//very long-chain fatty acid metabolic process;GO:0002694;GO:0006935//chemotaxis;GO:0010742//macrophage derived foam cell differentiation;GO:0010883//regulation of lipid storage;GO:0015914//phospholipid transport;GO:0019637//organophosphate metabolic process;GO:0031325//positive regulation of cellular metabolic process;GO:0032305//positive regulation of icosanoid secretion	gi|26345758|dbj|BAC36530.1|/1.05e-87/unnamed protein product [Mus musculus]
71161	990	1	11	0.113689	1.22848	3.43371	Up	0.00377298	0.0350766	4933426D04Rik	RIKEN cDNA 4933426D04 gene	-	-	-	-	gi|148671140|gb|EDL03087.1|/2.14585e-82/mCG144533 [Mus musculus]
268822	2052	0	2	0.01	0.107761	3.42976	Up	0.256746	0.578161	Adck5	aarF domain containing kinase 5	K08869	GO:0031224//intrinsic to membrane;GO:0043231//intracellular membrane-bounded organelle	GO:0004672//protein kinase activity	GO:0006796//phosphate-containing compound metabolic process	gi|169234776|ref|NP_766548.2|/0/uncharacterized aarF domain-containing protein kinase 5 [Mus musculus]
69334	1039	0	1	0.01	0.106413	3.4116	Up	0.508954	0.766192	1700012I11Rik	RIKEN cDNA 1700012I11 gene	-	-	-	-	gi|148697446|gb|EDL29393.1|/6.01082e-38/mCG8910 [Mus musculus]
258558	1040	0	1	0.01	0.10631	3.41021	Up	0.508954	0.774525	Olfr837	olfactory receptor 837	K04257	-	GO:0004871//signal transducer activity	GO:0023052//signaling	gi|22129517|ref|NP_666776.1|/1.12773e-169/olfactory receptor 837 [Mus musculus]
270599	1040	0	1	0.01	0.10631	3.41021	Up	0.508954	0.765231	Gm648	predicted gene 648	K13180	-	-	-	gi|85701872|ref|NP_001028544.1|/3.56304e-115/uncharacterized protein LOC270599 [Mus musculus]
11576	2086	0	2	0.01	0.106005	3.40606	Up	0.256746	0.582615	Afp	alpha fetoprotein	K12258;K01883	GO:0044421//extracellular region part;GO:0044424//intracellular part	GO:0004553//hydrolase activity, hydrolyzing O-glycosyl compounds;GO:0046914//transition metal ion binding	GO:0007165//signal transduction;GO:0008207//C21-steroid hormone metabolic process;GO:0009887//organ morphogenesis;GO:0022602//ovulation cycle process;GO:0042221//response to chemical stimulus;GO:0051234//establishment of localization	gi|163310738|ref|NP_031449.3|/0/alpha-fetoprotein precursor [Mus musculus]
24115	2087	0	2	0.01	0.105954	3.40536	Up	0.256746	0.587378	Best1	bestrophin 1	K13878	GO:0005626//insoluble fraction;GO:0034702//ion channel complex;GO:0044444//cytoplasmic part;GO:0044459//plasma membrane part	GO:0005253//anion channel activity	GO:0006821//chloride transport	gi|160333218|ref|NP_036043.2|/0/bestrophin-1 [Mus musculus]
613264	1047	0	1	0.01	0.1056	3.40053	Up	0.508954	0.750447	1810020O05Rik	Riken cDNA 1810020O05 gene	-	-	-	-	gi|392340092|ref|XP_002726456.2|/1.41459e-114/PREDICTED: uncharacterized protein LOC100362908 [Rattus norvegicus]
73523	1047	0	1	0.01	0.1056	3.40053	Up	0.508954	0.749854	Pebp4	phosphatidylethanolamine binding protein 4	-	-	-	-	gi|62857895|ref|NP_082802.1|/4.12562e-43/phosphatidylethanolamine-binding protein 4 isoform b precursor [Mus musculus]
270028	3142	0	3	0.01	0.105566	3.40007	Up	0.129517	0.406997	Fam155a	family with sequence similarity 155, member A	-	GO:0016020//membrane	-	-	gi|27734096|ref|NP_775622.1|/0/transmembrane protein FAM155A [Mus musculus]
259144	1052	0	1	0.01	0.105098	3.39366	Up	0.508954	0.758036	Olfr456	olfactory receptor 456	K04257	-	GO:0004888//transmembrane signaling receptor activity	GO:0023052//signaling	gi|282721128|ref|NP_001011528.2|/5.16876e-162/olfactory receptor 456 [Mus musculus]
56315	2106	0	2	0.01	0.104998	3.39229	Up	0.256746	0.581044	Rhcg	Rhesus blood group-associated C glycoprotein	K06580	GO:0016021//integral to membrane;GO:0031982//vesicle;GO:0044459//plasma membrane part	GO:0008092//cytoskeletal protein binding;GO:0015101//organic cation transmembrane transporter activity	GO:0015696//ammonium transport;GO:0030154//cell differentiation;GO:0055067;GO:0071702	gi|148675115|gb|EDL07062.1|/0/Rhesus blood group-associated C glycoprotein, isoform CRA_b [Mus musculus]
100038627	3164	0	3	0.01	0.104832	3.39001	Up	0.129517	0.406845	F630042J09Rik	RIKEN cDNA F630042J09 gene	-	-	-	-	gi|74181893|dbj|BAE32647.1|/9.38302e-37/unnamed protein product [Mus musculus]
66715	2121	0	2	0.01	0.104255	3.38205	Up	0.256746	0.585304	Henmt1	HEN1 methyltransferase homolog 1 (Arabidopsis)	-	GO:0043232	GO:0008168//methyltransferase activity	GO:0006730//one-carbon metabolic process;GO:0009451//RNA modification;GO:0034660//ncRNA metabolic process	gi|118403306|ref|NP_001072114.1|/0/small RNA 2'-O-methyltransferase [Mus musculus]
NR_045851	1061	0	1	0.01	0.104206	3.38137	Up	0.508954	0.746513	-	-	-	-	-	-	-
74284	1063	0	1	0.01	0.10401	3.37865	Up	0.508954	0.77117	1700086L19Rik	RIKEN cDNA 1700086L19 gene	-	-	-	-	gi|148704546|gb|EDL36493.1|/4.86114e-91/mCG146312 [Mus musculus]
64454	2132	0	2	0.01	0.103718	3.37459	Up	0.256746	0.577773	Slc5a4b	solute carrier family 5 (neutral amino acid transporters, system A), member 4b	K14384	GO:0031224//intrinsic to membrane	GO:0015291//secondary active transmembrane transporter activity	GO:0030001//metal ion transport;GO:0071702	gi|117676363|ref|NP_075708.2|/0/solute carrier family 5 member 4b [Mus musculus]
104582	1072	0	1	0.01	0.103137	3.36649	Up	0.508954	0.779329	Rprml	reprimo-like	K10128	GO:0031224//intrinsic to membrane	-	-	gi|85701722|ref|NP_001028384.1|/3.10089e-61/reprimo-like protein [Mus musculus]
14012	3216	0	3	0.01	0.103137	3.36649	Up	0.129517	0.403523	Mpzl2	myelin protein zero-like 2	K06770	GO:0031224//intrinsic to membrane;GO:0043232	-	GO:0016337//cell-cell adhesion;GO:0032502//developmental process	gi|31542623|ref|NP_031988.2|/1.03604e-107/myelin protein zero-like protein 2 precursor [Mus musculus]
408190	1074	0	1	0.01	0.102945	3.3638	Up	0.508954	0.745406	Wfdc13	WAP four-disulfide core domain 13	-	-	-	-	gi|60592762|ref|NP_001012722.1|/6.55514e-27/WAP four-disulfide core domain protein 13 precursor [Mus musculus]
70113	1075	0	1	0.01	0.102849	3.36246	Up	0.508954	0.776284	Odf3b	outer dense fiber of sperm tails 3B	-	-	-	-	gi|61316404|ref|NP_001013040.1|/2.67793e-137/outer dense fiber protein 3B [Mus musculus]
14256	1075	0	1	0.01	0.102849	3.36246	Up	0.508954	0.773194	Flt3l	FMS-like tyrosine kinase 3 ligand	K05454	GO:0009897//external side of plasma membrane	GO:0005102//receptor binding;GO:0042802//identical protein binding	GO:0001779//natural killer cell differentiation;GO:0008283//cell proliferation	gi|148690863|gb|EDL22810.1|/1.52415e-124/FMS-like tyrosine kinase 3 ligand, isoform CRA_d [Mus musculus]
22360	2154	0	2	0.01	0.102658	3.35978	Up	0.256746	0.581201	Nrsn1	neurensin 1	-	GO:0016023//cytoplasmic membrane-bounded vesicle;GO:0030427//site of polarized growth;GO:0031224//intrinsic to membrane;GO:0042995//cell projection;GO:0044297//cell body	-	GO:0048731	gi|148700512|gb|EDL32459.1|/6.05215e-130/neurensin 1, isoform CRA_b [Mus musculus]
78520	1077	0	1	0.01	0.102658	3.35978	Up	0.508954	0.756626	C330022C24Rik	RIKEN cDNA C330022C24 gene	K07127	-	-	-	gi|148686009|gb|EDL17956.1|/7.72384e-52/mCG146201 [Mus musculus]
217341	2162	0	2	0.01	0.102278	3.35443	Up	0.256746	0.588019	Qrich2	glutamine rich 2	-	-	GO:0005488//binding	-	gi|123263889|emb|CAM16811.1|/0/glutamine rich 2 [Mus musculus]
258710	1088	0	1	0.01	0.10162	3.34512	Up	0.508954	0.757297	Olfr419	olfactory receptor 419	K04257	GO:0031224//intrinsic to membrane	GO:0004930//G-protein coupled receptor activity	GO:0007606//sensory perception of chemical stimulus;GO:0023052//signaling	gi|237874272|ref|NP_666926.2|/5.07535e-152/olfactory receptor 419 [Mus musculus]
17771	2184	0	2	0.01	0.101248	3.33982	Up	0.256746	0.577309	Mtl5	metallothionein-like 5, testis-specific (tesmin)	-	GO:0000267//cell fraction;GO:0043231//intracellular membrane-bounded organelle	GO:0043169//cation binding	GO:0010035//response to inorganic substance;GO:0030003//cellular cation homeostasis;GO:0032501//multicellular organismal process;GO:0048232//male gamete generation;GO:0048869//cellular developmental process	gi|89111949|ref|NP_001034746.1|/0/tesmin isoform a [Mus musculus]
215900	1095	0	1	0.01	0.100971	3.33586	Up	0.508954	0.780467	Fam26f	family with sequence similarity 26, member F	-	GO:0031224//intrinsic to membrane	-	-	gi|31982193|ref|NP_780658.2|/1.70377e-163/protein FAM26F [Mus musculus]
22599	3287	0	3	0.01	0.100909	3.33499	Up	0.129517	0.404876	Slc6a20b	solute carrier family 6 (neurotransmitter transporter), member 20B	K05048	GO:0016021//integral to membrane;GO:0044459//plasma membrane part	GO:0005275//amine transmembrane transporter activity;GO:0005326//neurotransmitter transporter activity;GO:0015291//secondary active transmembrane transporter activity	GO:0015804//neutral amino acid transport;GO:0035725//sodium ion transmembrane transport	gi|31981421|ref|NP_035861.2|/0/sodium- and chloride-dependent transporter XTRP3B [Mus musculus]
NR_045883	1096	0	1	0.01	0.100879	3.33455	Up	0.508954	0.75589	-	-	-	-	-	-	-
100416830	1098	0	1	0.01	0.100695	3.33192	Up	0.508954	0.758372	Zfp572	zinc finger protein 572	K09228	GO:0005622//intracellular	-	-	gi|73974600|ref|XP_539159.2|/2.78895e-50/PREDICTED: zinc finger protein 572 [Canis lupus familiaris]
18816	2199	0	2	0.01	0.100557	3.32995	Up	0.256746	0.578704	Serpinf2	serine (or cysteine) peptidase inhibitor, clade F, member 2	K03983	GO:0031091//platelet alpha granule;GO:0044421//extracellular region part	GO:0004866//endopeptidase inhibitor activity;GO:0019899//enzyme binding	GO:0001775//cell activation;GO:0006508//proteolysis;GO:0006887//exocytosis;GO:0010466//negative regulation of peptidase activity;GO:0030194//positive regulation of blood coagulation;GO:0030195//negative regulation of blood coagulation;GO:0042221//response to chemical stimulus	gi|148680863|gb|EDL12810.1|/0/serine (or cysteine) peptidase inhibitor, clade F, member 2, isoform CRA_b [Mus musculus]
435391	1103	0	1	0.01	0.100238	3.32536	Up	0.508954	0.767568	Dupd1	dual specificity phosphatase and pro isomerase domain containing 1	K14165	GO:0044424//intracellular part	GO:0004721//phosphoprotein phosphatase activity	GO:0006470//protein dephosphorylation	gi|85701508|ref|NP_001013848.1|/6.60632e-123/dual specificity phosphatase DUPD1 [Mus musculus]
22270	1106	0	1	0.01	0.0999665	3.32144	Up	0.508954	0.76888	Upk3a	uroplakin 3A	-	GO:0031090//organelle membrane;GO:0031224//intrinsic to membrane;GO:0043231//intracellular membrane-bounded organelle;GO:0044459//plasma membrane part	GO:0005488//binding	GO:0030154//cell differentiation;GO:0032989;GO:0042044//fluid transport;GO:0042886//amide transport;GO:0048513//organ development;GO:0055065//metal ion homeostasis	gi|251823972|ref|NP_075967.2|/7.26762e-154/uroplakin-3a precursor [Mus musculus]
238217	1112	0	1	0.01	0.0994271	3.31364	Up	0.508954	0.771518	Rpl10l	ribosomal protein L10-like	K02866	GO:0015934//large ribosomal subunit;GO:0043231//intracellular membrane-bounded organelle	GO:0005198//structural molecule activity	GO:0006412//translation;GO:0019080;GO:0031016//pancreas development;GO:0048232//male gamete generation	gi|242397462|ref|NP_001156405.1|/3.54788e-124/60S ribosomal protein L10-like [Mus musculus]
171506	1114	0	1	0.01	0.0992486	3.31105	Up	0.508954	0.747297	H1foo	H1 histone family, member O, oocyte-specific	K11275	GO:0000785//chromatin;GO:0043073//germ cell nucleus	-	GO:0022403	gi|19923865|ref|NP_612184.1|/2.62506e-127/histone H1oo [Mus musculus]
74062	1121	0	1	0.01	0.0986288	3.30201	Up	0.508954	0.757096	Speer8-ps1	spermatogenesis associated glutamate (E)-rich protein 8, pseudogene 1	-	-	-	-	gi|26382282|dbj|BAC25493.1|/2.92708e-25/unnamed protein product [Mus musculus]
320581	2243	0	2	0.01	0.0985848	3.30137	Up	0.256746	0.5823	Idi2	isopentenyl-diphosphate delta isomerase 2	K01823	GO:0042579//microbody	GO:0003824//catalytic activity	GO:0006694//steroid biosynthetic process;GO:0008203//cholesterol metabolic process	gi|28893215|ref|NP_796171.1|/2.27481e-111/isopentenyl-diphosphate delta isomerase 2 [Mus musculus]
269016	4784	1	10	0.0235267	0.23111	3.29621	Up	0.00694576	0.0550871	Sh3rf2	SH3 domain containing ring finger 2	K12171	-	GO:0003824//catalytic activity;GO:0019903//protein phosphatase binding;GO:0046914//transition metal ion binding	-	gi|148678099|gb|EDL10046.1|/0/SH3 domain containing ring finger 2, isoform CRA_c [Mus musculus]
71003	1128	0	1	0.01	0.0980168	3.29303	Up	0.508954	0.760735	Prss41	protease, serine, 41	K09625	GO:0016020//membrane	GO:0004175//endopeptidase activity	GO:0019538//protein metabolic process	gi|58037229|ref|NP_081920.1|/0/serine protease 41 precursor [Mus musculus]
66479	1130	0	1	0.01	0.0978433	3.29047	Up	0.508954	0.771588	1700029F12Rik	RIKEN cDNA 1700029F12 gene	-	-	-	-	gi|13385034|ref|NP_079861.1|/1.65577e-76/uncharacterized protein LOC66479 isoform 2 [Mus musculus]
100504164	1130	0	1	0.01	0.0978433	3.29047	Up	0.508954	0.756158	Cmtm1	CKLF-like MARVEL transmembrane domain containing 1	K10432	-	-	-	gi|340545536|ref|NP_871790.2|/3.61248e-148/CKLF-like MARVEL transmembrane domain containing 1 [Mus musculus]
214523	2267	0	2	0.01	0.0975412	3.28601	Up	0.256746	0.58618	Tmprss4	transmembrane protease, serine 4	K09635	GO:0031224//intrinsic to membrane	GO:0004175//endopeptidase activity;GO:0004888//transmembrane signaling receptor activity	GO:0019538//protein metabolic process;GO:0023052//signaling	gi|21703806|ref|NP_663378.1|/0/transmembrane protease serine 4 [Mus musculus]
53814	1136	0	1	0.01	0.0973265	3.28283	Up	0.508954	0.774315	Oaz3	ornithine decarboxylase antizyme 3	K12752	GO:0043231//intracellular membrane-bounded organelle;GO:0044444//cytoplasmic part	GO:0004857//enzyme inhibitor activity;GO:0005488//binding	GO:0006520//cellular amino acid metabolic process;GO:0006576//cellular biogenic amine metabolic process;GO:0019222//regulation of metabolic process;GO:0048232//male gamete generation	gi|190844347|ref|NP_058597.2|/1.53392e-126/ornithine decarboxylase antizyme 3 [Mus musculus]
19023	2274	0	2	0.01	0.0972409	3.28156	Up	0.256746	0.579794	Ppef2	protein phosphatase, EF hand calcium-binding domain 2	K01090	GO:0031513//nonmotile primary cilium;GO:0044424//intracellular part	GO:0004721//phosphoprotein phosphatase activity;GO:0046914//transition metal ion binding	GO:0006464//cellular protein modification process;GO:0006796//phosphate-containing compound metabolic process;GO:0050953//sensory perception of light stimulus;GO:0051606//detection of stimulus	gi|6755140|ref|NP_035278.1|/0/serine/threonine-protein phosphatase with EF-hands 2 [Mus musculus]
170574	2284	0	2	0.01	0.0968152	3.27523	Up	0.256746	0.583324	Sp7	Sp7 transcription factor 7	K09197	GO:0043231//intracellular membrane-bounded organelle	GO:0003676//nucleic acid binding;GO:0046872//metal ion binding	GO:0001503//ossification;GO:0006355//regulation of transcription, DNA-dependent	gi|18485518|ref|NP_569725.1|/0/transcription factor Sp7 [Mus musculus]
320722	2296	0	2	0.01	0.0963091	3.26767	Up	0.256746	0.579716	A330050F15Rik	RIKEN cDNA A330050F15 gene	-	-	-	-	gi|223633923|ref|NP_001138664.1|/4.06071e-31/uncharacterized protein LOC320722 [Mus musculus]
14017	2316	0	2	0.01	0.0954775	3.25516	Up	0.256746	0.579248	Evi2a	ecotropic viral integration site 2a	-	GO:0016020//membrane	GO:0004872//receptor activity	-	gi|6753786|ref|NP_034291.1|/7.80436e-123/protein EVI2A precursor [Mus musculus]
381933	1161	0	1	0.01	0.0952308	3.25143	Up	0.508954	0.752761	6430531B16Rik	RIKEN cDNA 6430531B16 gene	-	-	-	-	gi|85701983|ref|NP_001028637.1|/6.35629e-180/uncharacterized protein LOC381933 [Mus musculus]
84111	1163	0	1	0.01	0.095067	3.24894	Up	0.508954	0.758305	Gpr87	G protein-coupled receptor 87	K08389	GO:0031224//intrinsic to membrane	GO:0001608	GO:0035588	gi|14161702|ref|NP_115775.1|/0/G-protein coupled receptor 87 [Mus musculus]
67082	1167	0	1	0.01	0.0947411	3.24399	Up	0.508954	0.751172	1700011H14Rik	RIKEN cDNA 1700011H14 gene	-	-	-	-	gi|254692794|ref|NP_080232.3|/9.96876e-165/uncharacterized protein C14orf105 homolog [Mus musculus]
71405	2337	0	2	0.01	0.0946195	3.24214	Up	0.256746	0.583877	Fam83c	family with sequence similarity 83, member C	-	-	-	-	gi|148674202|gb|EDL06149.1|/0/mCG21075 [Mus musculus]
65221	2345	0	2	0.01	0.0942967	3.23721	Up	0.256746	0.588179	Slc15a3	solute carrier family 15, member 3	K14638	GO:0005764//lysosome;GO:0016020//membrane	GO:0015295//solute:hydrogen symporter activity;GO:0015322	GO:0006811//ion transport;GO:0006818//hydrogen transport;GO:0009057//macromolecule catabolic process;GO:0015833//peptide transport	gi|225007542|ref|NP_075531.2|/0/solute carrier family 15 member 3 [Mus musculus]
257630	1178	0	1	0.01	0.0938565	3.23046	Up	0.508954	0.753823	Il17f	interleukin 17F	K05494	GO:0044421//extracellular region part	GO:0005102//receptor binding;GO:0042802//identical protein binding	GO:0001525//angiogenesis;GO:0006357//regulation of transcription from RNA polymerase II promoter;GO:0006952//defense response;GO:0007179//transforming growth factor beta receptor signaling pathway;GO:0009100//glycoprotein metabolic process;GO:0009888//tissue development;GO:0032641;GO:0032645;GO:0032663;GO:0032675//regulation of interleukin-6 production;GO:0032677	gi|119360346|ref|NP_665855.2|/4.05909e-81/interleukin-17F precursor [Mus musculus]
329581	1178	0	1	0.01	0.0938565	3.23046	Up	0.508954	0.748278	Birc7	baculoviral IAP repeat-containing 7 (livin)	K16061	GO:0005622//intracellular	GO:0005515//protein binding	GO:0000187//activation of MAPK activity;GO:0000737//DNA catabolic process, endonucleolytic;GO:0043066//negative regulation of apoptotic process	gi|253735888|ref|NP_001156719.1|/3.24442e-163/baculoviral IAP repeat-containing protein 7 [Mus musculus]
257926	1181	0	1	0.01	0.093618	3.22679	Up	0.508954	0.754888	Olfr544	olfactory receptor 544	K04257	GO:0031224//intrinsic to membrane	GO:0004871//signal transducer activity	GO:0023052//signaling	gi|268607635|ref|NP_064685.2|/2.84662e-167/olfactory receptor 544 [Mus musculus]
109314	1183	0	1	0.01	0.0934598	3.22435	Up	0.508954	0.764889	Prr9	proline rich 9	-	-	-	-	gi|30425138|ref|NP_780633.1|/8.84221e-44/proline-rich protein 9 [Mus musculus]
207920	3864	2	19	0.0582566	0.543658	3.22221	Up	0.000142313	0.00239903	Esrp1	epithelial splicing regulatory protein 1	K14947	GO:0016020//membrane;GO:0031981//nuclear lumen	GO:0003723//RNA binding	GO:0006396//RNA processing;GO:0010468//regulation of gene expression	gi|165972311|ref|NP_918944.2|/0/epithelial splicing regulatory protein 1 [Mus musculus]
NR_045806	1185	0	1	0.01	0.093302	3.22191	Up	0.508954	0.768604	-	-	-	-	-	-	-
50498	1187	0	1	0.01	0.0931448	3.21948	Up	0.508954	0.77791	Ebi3	Epstein-Barr virus induced gene 3	K05059;K05056	GO:0016020//membrane;GO:0044421//extracellular region part	GO:0004888//transmembrane signaling receptor activity;GO:0005126//cytokine receptor binding	GO:0002460//adaptive immune response based on somatic recombination of immune receptors built from immunoglobulin superfamily domains;GO:0007166//cell surface receptor signaling pathway;GO:0042102//positive regulation of T cell proliferation;GO:0042108//positive regulation of cytokine biosynthetic process	gi|7657052|ref|NP_056581.1|/4.29426e-131/interleukin-27 subunit beta precursor [Mus musculus]
547349	1187	0	1	0.01	0.0931448	3.21948	Up	0.508954	0.750052	LOC547349	MHC class I family member	K06751	GO:0031224//intrinsic to membrane	-	GO:0045953//negative regulation of natural killer cell mediated cytotoxicity	gi|68534959|ref|NP_001020379.1|/0/MHC class I family member precursor [Mus musculus]
65100	2383	0	2	0.01	0.092793	3.21402	Up	0.256746	0.588983	Zic5	zinc finger protein of the cerebellum 5	K09226	-	GO:0003676//nucleic acid binding	GO:0007420//brain development;GO:0010467//gene expression;GO:0014020;GO:0048869//cellular developmental process	gi|33468975|ref|NP_075363.1|/0/zinc finger protein ZIC 5 [Mus musculus]
75196	1193	0	1	0.01	0.0926764	3.2122	Up	0.508954	0.748147	Ankrd7	ankyrin repeat domain 7	K15502	-	-	GO:0008406//gonad development	gi|268370076|ref|NP_001161229.1|/1.68981e-151/ankyrin repeat domain-containing protein 7 isoform 1 [Mus musculus]
58187	1200	0	1	0.01	0.0921358	3.20376	Up	0.508954	0.769365	Cldn10	claudin 10	K06087	GO:0031224//intrinsic to membrane;GO:0043296//apical junction complex	GO:0005515//protein binding	GO:0016337//cell-cell adhesion	gi|231568316|ref|NP_001153571.1|/6.12117e-109/claudin-10A isoform b_i1 precursor [Mus musculus]
68159	1205	0	1	0.01	0.0917534	3.19776	Up	0.508954	0.761617	Stx19	syntaxin 19	K08487	GO:0044464//cell part	GO:0005515//protein binding	GO:0015031//protein transport	gi|23956190|ref|NP_080864.1|/5.00295e-143/syntaxin-19 [Mus musculus]
230726	1217	0	1	0.01	0.0908487	3.18347	Up	0.508954	0.749262	Rhbdl2	rhomboid, veinlet-like 2 (Drosophila)	K02857	GO:0031224//intrinsic to membrane	GO:0004175//endopeptidase activity	-	gi|126723321|ref|NP_898986.2|/1.33629e-143/rhomboid-related protein 2 [Mus musculus]
100322896	2437	0	2	0.01	0.0907369	3.18169	Up	0.256746	0.578937	Gm17384	predicted gene, 17384	-	-	-	GO:0023052//signaling	gi|282396084|ref|NP_001164176.1|/0/death domain-containing protein 1 [Mus musculus]
75581	1219	0	1	0.01	0.0906997	3.1811	Up	0.508954	0.770336	Yipf7	Yip1 domain family, member 7	K01887;K12603;K00102	GO:0031090//organelle membrane;GO:0031224//intrinsic to membrane;GO:0043231//intracellular membrane-bounded organelle	-	-	gi|12963821|ref|NP_076273.1|/1.87152e-145/protein YIPF7 [Mus musculus]
320522	1225	0	1	0.01	0.0902554	3.17401	Up	0.508954	0.778406	Bhlha9	basic helix-loop-helix family, member a9	K09079;K09104;K08028	GO:0043231//intracellular membrane-bounded organelle	GO:0003676//nucleic acid binding	GO:0006351//transcription, DNA-dependent	gi|238814397|ref|NP_796156.3|/2.02832e-123/class A basic helix-loop-helix protein 9 [Mus musculus]
12493	1226	0	1	0.01	0.0901818	3.17284	Up	0.508954	0.771031	Cd37	CD37 antigen	K06475	GO:0031224//intrinsic to membrane	-	GO:0002377//immunoglobulin production;GO:0006959//humoral immune response	gi|74181799|dbj|BAE32606.1|/1.96003e-126/unnamed protein product [Mus musculus]
20473	3680	0	3	0.01	0.0901328	3.17205	Up	0.129517	0.406085	Six3	sine oculis-related homeobox 3	K15614	GO:0043231//intracellular membrane-bounded organelle	GO:0000981//sequence-specific DNA binding RNA polymerase II transcription factor activity;GO:0003677//DNA binding;GO:0005515//protein binding	GO:0001654//eye development;GO:0006357//regulation of transcription from RNA polymerase II promoter;GO:0006605//protein targeting;GO:0009952//anterior/posterior pattern specification;GO:0016055//Wnt receptor signaling pathway;GO:0030900//forebrain development;GO:0031128//developmental induction;GO:0050953//sensory perception of light stimulus	gi|1143519|emb|CAA62379.1|/4.66979e-158/SIX3 protein [Mus musculus]
15229	2461	0	2	0.01	0.089852	3.16755	Up	0.256746	0.585145	Foxd1	forkhead box D1	K09397	GO:0043231//intracellular membrane-bounded organelle;GO:0043234//protein complex	GO:0000981//sequence-specific DNA binding RNA polymerase II transcription factor activity;GO:0005515//protein binding;GO:0043565//sequence-specific DNA binding;GO:0043566//structure-specific DNA binding	GO:0000122//negative regulation of transcription from RNA polymerase II promoter;GO:0001656//metanephros development;GO:0001667//ameboidal cell migration;GO:0021782//glial cell development;GO:0030509//BMP signaling pathway;GO:0048675//axon extension;GO:0050931//pigment cell differentiation;GO:0060600;GO:0072130	gi|157057168|ref|NP_032268.2|/4.83615e-70/forkhead box protein D1 [Mus musculus]
11450	1233	0	1	0.01	0.0896698	3.16462	Up	0.508954	0.767499	Adipoq	adiponectin, C1Q and collagen domain containing	K07296	GO:0043231//intracellular membrane-bounded organelle;GO:0044421//extracellular region part	GO:0005102//receptor binding;GO:0042802//identical protein binding;GO:0043498//cell surface binding	GO:0001818//negative regulation of cytokine production;GO:0001933//negative regulation of protein phosphorylation;GO:0001934//positive regulation of protein phosphorylation;GO:0001960//negative regulation of cytokine-mediated signaling pathway;GO:0002762//negative regulation of myeloid leukocyte differentiation;GO:0006111//regulation of gluconeogenesis;GO:0006886//intracellular protein transport;…	gi|87252711|ref|NP_033735.3|/7.01494e-140/adiponectin precursor [Mus musculus]
24113	1233	0	1	0.01	0.0896698	3.16462	Up	0.508954	0.755089	Vax2	ventral anterior homeobox containing gene 2	K09318	GO:0043231//intracellular membrane-bounded organelle	GO:0001071//nucleic acid binding transcription factor activity;GO:0003677//DNA binding;GO:0003682//chromatin binding	GO:0001654//eye development;GO:0006357//regulation of transcription from RNA polymerase II promoter;GO:0009798//axis specification;GO:0009888//tissue development;GO:0048562//embryonic organ morphogenesis;GO:0048667//cell morphogenesis involved in neuron differentiation;GO:0050953//sensory perception of light stimulus	gi|6755957|ref|NP_036042.1|/3.28132e-113/ventral anterior homeobox 2 [Mus musculus]
233649	2480	0	2	0.01	0.0891636	3.15646	Up	0.256746	0.585941	Cnga4	cyclic nucleotide gated channel alpha 4	K04951	GO:0034703//cation channel complex	GO:0005217//intracellular ligand-gated ion channel activity;GO:0005267//potassium channel activity;GO:0016208//AMP binding	GO:0007606//sensory perception of chemical stimulus;GO:0030001//metal ion transport	gi|84370304|ref|NP_001028489.1|/0/cyclic nucleotide-gated cation channel alpha-4 [Mus musculus]
243958	2484	0	2	0.01	0.0890201	3.15413	Up	0.256746	0.587858	Siglecg	sialic acid binding Ig-like lectin G	K06749	GO:0016020//membrane	-	-	gi|151301230|ref|NP_766488.2|/0/sialic acid binding Ig-like lectin G precursor [Mus musculus]
11997	1248	0	1	0.01	0.0885921	3.14718	Up	0.508954	0.76985	Akr1b7	aldo-keto reductase family 1, member B7	K00011	GO:0043231//intracellular membrane-bounded organelle	GO:0016616//oxidoreductase activity, acting on the CH-OH group of donors, NAD or NADP as acceptor	GO:0006629//lipid metabolic process	gi|160415215|ref|NP_033861.2|/4.14812e-172/aldose reductase-related protein 1 [Mus musculus]
210044	4211	1	9	0.026728	0.236302	3.1442	Up	0.0127111	0.0859176	Adcy2	adenylate cyclase 2	K08042	GO:0005626//insoluble fraction;GO:0031224//intrinsic to membrane;GO:0032991//macromolecular complex;GO:0043005//neuron projection;GO:0044424//intracellular part	GO:0004016//adenylate cyclase activity;GO:0032403//protein complex binding;GO:0032559;GO:0043169//cation binding	GO:0007169//transmembrane receptor protein tyrosine kinase signaling pathway;GO:0007188//adenylate cyclase-modulating G-protein coupled receptor signaling pathway;GO:0007267//cell-cell signaling;GO:0010863//positive regulation of phospholipase C activity;GO:0015980//energy derivation by oxidation of organic compounds;GO:0032147//activation of protein kinase activity;GO:0033762//response to glucag…	gi|124244092|ref|NP_705762.2|/0/adenylate cyclase type 2 [Mus musculus]
20732	2275	1	9	0.0494733	0.437392	3.1442	Up	0.0127111	0.085883	Spint1	serine protease inhibitor, Kunitz type 1	K15619	GO:0005626//insoluble fraction	GO:0004866//endopeptidase inhibitor activity;GO:0005488//binding	GO:0001568//blood vessel development;GO:0001701//in utero embryonic development;GO:0010466//negative regulation of peptidase activity;GO:0043062//extracellular structure organization;GO:0048598//embryonic morphogenesis	gi|34328234|ref|NP_058603.2|/0/kunitz-type protease inhibitor 1 precursor [Mus musculus]
107766	1252	0	1	0.01	0.088309	3.14256	Up	0.508954	0.765368	Haao	3-hydroxyanthranilate 3,4-dioxygenase	K00452	GO:0000267//cell fraction;GO:0005740//mitochondrial envelope	GO:0005506//iron ion binding;GO:0016702//oxidoreductase activity, acting on single donors with incorporation of molecular oxygen, incorporation of two atoms of oxygen	GO:0006568//tryptophan metabolic process;GO:0009108//coenzyme biosynthetic process;GO:0010038//response to metal ion;GO:0019725//cellular homeostasis;GO:0043650	gi|17921976|ref|NP_079601.1|/1.05731e-167/3-hydroxyanthranilate 3,4-dioxygenase [Mus musculus]
17183	2508	0	2	0.01	0.0881682	3.14026	Up	0.256746	0.589063	Matn4	matrilin 4	K08133;K08132	-	GO:0005488//binding	-	gi|224967060|ref|NP_038620.2|/0/matrilin-4 precursor [Mus musculus]
73614	1254	0	1	0.01	0.0881682	3.14026	Up	0.508954	0.751305	Rhox13	reproductive homeobox 13	K09337	-	-	GO:0001944//vasculature development;GO:0048598//embryonic morphogenesis	gi|297139754|ref|NP_001171931.1|/3.65321e-59/reproductive homeobox 13 [Mus musculus]
226356	2511	0	2	0.01	0.0880628	3.13853	Up	0.256746	0.581671	Gm101	predicted gene 101	-	-	-	-	gi|169234918|ref|NP_001108546.1|/0/primary ciliary dyskinesia protein 1 [Mus musculus]
504186	2513	0	2	0.01	0.0879928	3.13738	Up	0.256746	0.583403	Chrna10	cholinergic receptor, nicotinic, alpha polypeptide 10	K04811	GO:0005887//integral to plasma membrane	GO:0004871//signal transducer activity;GO:0005231//excitatory extracellular ligand-gated ion channel activity;GO:0005261//cation channel activity;GO:0005515//protein binding	GO:0006811//ion transport;GO:0007268//synaptic transmission;GO:0008283//cell proliferation;GO:0042471//ear morphogenesis;GO:0051480//cytosolic calcium ion homeostasis	gi|124487261|ref|NP_001074893.1|/0/neuronal acetylcholine receptor subunit alpha-10 precursor [Mus musculus]
242341	2518	0	2	0.01	0.087818	3.13452	Up	0.256746	0.586818	Atp6v0d2	ATPase, H+ transporting, lysosomal V0 subunit D2	K02146	GO:0005768//endosome;GO:0005774//vacuolar membrane;GO:0033176;GO:0044459//plasma membrane part	GO:0005488//binding;GO:0015077//monovalent inorganic cation transmembrane transporter activity	GO:0006875//cellular metal ion homeostasis;GO:0007169//transmembrane receptor protein tyrosine kinase signaling pathway;GO:0015031//protein transport;GO:0015988//energy coupled proton transmembrane transport, against electrochemical gradient	gi|225543207|ref|NP_780615.2|/0/V-type proton ATPase subunit d 2 [Mus musculus]
57394	1262	0	1	0.01	0.0876093	3.13108	Up	0.508954	0.776425	Tmem27	transmembrane protein 27	K09708	GO:0031224//intrinsic to membrane	GO:0008238//exopeptidase activity	GO:0019538//protein metabolic process	gi|10181182|ref|NP_065651.1|/7.77431e-126/collectrin precursor [Mus musculus]
76854	2525	0	2	0.01	0.0875746	3.13051	Up	0.256746	0.5885	Gpr30	G protein-coupled receptor 30	K04246	GO:0012505//endomembrane system;GO:0016021//integral to membrane;GO:0031090//organelle membrane;GO:0043231//intracellular membrane-bounded organelle	GO:0004879//ligand-activated sequence-specific DNA binding RNA polymerase II transcription factor activity;GO:0004888//transmembrane signaling receptor activity;GO:0008289//lipid binding	GO:0007166//cell surface receptor signaling pathway;GO:0009755//hormone-mediated signaling pathway;GO:0030522//intracellular receptor mediated signaling pathway;GO:0043410//positive regulation of MAPK cascade	gi|254588034|ref|NP_084047.2|/0/G-protein coupled estrogen receptor 1 [Mus musculus]
NR_046275	3815	0	3	0.01	0.0869433	3.12007	Up	0.129517	0.405328	-	-	-	-	-	-	-
219026	1272	0	1	0.01	0.0869205	3.1197	Up	0.508954	0.758776	Eddm3b	epididymal protein 3B	-	-	-	GO:0007281//germ cell development	gi|45356141|ref|NP_987104.1|/4.84399e-67/epididymal secretory protein E3-beta precursor [Mus musculus]
100036537	1275	0	1	0.01	0.086716	3.1163	Up	0.508954	0.763045	Gm11149	predicted gene 11149	K06491	-	-	-	gi|12856165|dbj|BAB30588.1|/2.69829e-25/unnamed protein product [Mus musculus]
252868	1289	0	1	0.01	0.0857742	3.10054	Up	0.508954	0.775439	Odf4	outer dense fiber of sperm tails 4	-	GO:0019861//flagellum;GO:0031224//intrinsic to membrane;GO:0044447//axoneme part	-	GO:0048232//male gamete generation;GO:0048869//cellular developmental process	gi|21919408|ref|NP_665689.1|/6.30975e-147/outer dense fiber protein 4 [Mus musculus]
56221	1289	0	1	0.01	0.0857742	3.10054	Up	0.508954	0.757633	Ccl24	chemokine (C-C motif) ligand 24	K05514	GO:0044421//extracellular region part	GO:0005125//cytokine activity	GO:0001935//endothelial cell proliferation;GO:0006952//defense response;GO:0007154//cell communication;GO:0016477//cell migration;GO:0030041//actin filament polymerization;GO:0032321//positive regulation of Rho GTPase activity;GO:0042221//response to chemical stimulus	gi|148687414|gb|EDL19361.1|/7.91245e-57/chemokine (C-C motif) ligand 24, isoform CRA_a [Mus musculus]
109335	1303	0	1	0.01	0.0848526	3.08496	Up	0.508954	0.778902	9230102K24Rik	RIKEN cDNA 9230102K24 gene	-	-	-	-	gi|148689763|gb|EDL21710.1|/7.09835e-29/mCG145345 [Mus musculus]
18211	2606	0	2	0.01	0.0848526	3.08496	Up	0.256746	0.587778	Ntrk1	neurotrophic tyrosine kinase, receptor, type 1	K03176	GO:0016021//integral to membrane;GO:0043231//intracellular membrane-bounded organelle	GO:0004674//protein serine/threonine kinase activity;GO:0004713//protein tyrosine kinase activity;GO:0004872//receptor activity;GO:0019838//growth factor binding;GO:0032559	GO:0000165//MAPK cascade;GO:0006468//protein phosphorylation;GO:0007169//transmembrane receptor protein tyrosine kinase signaling pathway;GO:0007264//small GTPase mediated signal transduction;GO:0010863//positive regulation of phospholipase C activity;GO:0030098//lymphocyte differentiation;GO:0030182//neuron differentiation;GO:0043066//negative regulation of apoptotic process;GO:0045762//positive…	gi|169234626|ref|NP_001028296.1|/0/high affinity nerve growth factor receptor precursor [Mus musculus]
100041311	1306	0	1	0.01	0.0846577	3.08164	Up	0.508954	0.756091	Gm11978	predicted gene 11978	K11837	GO:0043231//intracellular membrane-bounded organelle	-	-	gi|134053873|ref|NP_898911.2|/2.27596e-25/SCAN domain containing 3 [Mus musculus]
22788	1317	0	1	0.01	0.0839506	3.06954	Up	0.508954	0.754955	Zp3	zona pellucida glycoprotein 3	K13912	GO:0002080//acrosomal membrane;GO:0005770//late endosome;GO:0031012//extracellular matrix;GO:0031224//intrinsic to membrane	GO:0004871//signal transducer activity;GO:0019899//enzyme binding;GO:0022890//inorganic cation transmembrane transporter activity;GO:0030246//carbohydrate binding	GO:0001547//antral ovarian follicle growth;GO:0001806//type IV hypersensitivity;GO:0001819//positive regulation of cytokine production;GO:0001824//blastocyst development;GO:0002684//positive regulation of immune system process;GO:0002920//regulation of humoral immune response;GO:0006661//phosphatidylinositol biosynthetic process;GO:0006828//manganese ion transport;GO:0007281//germ cell developmen…	gi|6756083|ref|NP_035906.1|/0/zona pellucida sperm-binding protein 3 precursor [Mus musculus]
74716	1318	0	1	0.01	0.0838869	3.06845	Up	0.508954	0.74854	Wbp2nl	WBP2 N-terminal like	-	GO:0005856//cytoskeleton	GO:0019904//protein domain specific binding	GO:0001775//cell activation	gi|117606409|ref|NP_083342.1|/2.80748e-142/postacrosomal sheath WW domain-binding protein [Mus musculus]
15957	2638	0	2	0.01	0.0838233	3.06735	Up	0.256746	0.58602	Ifit1	interferon-induced protein with tetratricopeptide repeats 1	K14217	GO:0044424//intracellular part	-	GO:0034340//response to type I interferon;GO:0035455//response to interferon-alpha;GO:0035456//response to interferon-beta;GO:0043330//response to exogenous dsRNA;GO:0043393//regulation of protein binding;GO:0045069//regulation of viral genome replication;GO:0050687//negative regulation of defense response to virus;GO:0051095	gi|110626104|ref|NP_032357.2|/0/interferon-induced protein with tetratricopeptide repeats 1 [Mus musculus]
630499	1324	0	1	0.01	0.0835067	3.06189	Up	0.508954	0.751238	H2-K2	histocompatibility 2, K region locus 2	K06751	GO:0005769//early endosome;GO:0009986//cell surface;GO:0012505//endomembrane system;GO:0031224//intrinsic to membrane;GO:0042611	GO:0003823//antigen binding	GO:0001912//positive regulation of leukocyte mediated cytotoxicity;GO:0002484;GO:0006952//defense response	gi|148675527|gb|EDL07474.1|/1.69921e-150/mCG23009, isoform CRA_c [Mus musculus]
192199	1834	2	17	0.122739	1.02485	3.06174	Up	0.000464646	0.00652837	Rspo1	R-spondin homolog (Xenopus laevis)	K08654	GO:0043231//intracellular membrane-bounded organelle;GO:0044421//extracellular region part	GO:0005515//protein binding;GO:0005539//glycosaminoglycan binding	GO:0030177//positive regulation of Wnt receptor signaling pathway;GO:0031323//regulation of cellular metabolic process	gi|227452351|ref|NP_619624.2|/1.34463e-143/R-spondin-1 precursor [Mus musculus]
22420	2068	2	17	0.108851	0.908883	3.06174	Up	0.000464646	0.00653384	Wnt6	wingless-related MMTV integration site 6	K00445	GO:0016020//membrane;GO:0031012//extracellular matrix	GO:0005102//receptor binding;GO:0060089	GO:0000122//negative regulation of transcription from RNA polymerase II promoter;GO:0001838//embryonic epithelial tube formation;GO:0003002//regionalization;GO:0007267//cell-cell signaling;GO:0030154//cell differentiation;GO:0032526//response to retinoic acid;GO:0035567//non-canonical Wnt receptor signaling pathway;GO:0042476//odontogenesis;GO:0048754//branching morphogenesis of an epithelial tub…	gi|34328158|ref|NP_033552.2|/2.71881e-180/protein Wnt-6 precursor [Mus musculus]
71008	1325	0	1	0.01	0.0834437	3.0608	Up	0.508954	0.780254	4933401D09Rik	RIKEN cDNA 4933401D09 gene	-	-	-	-	gi|148688508|gb|EDL20455.1|/1.67083e-09/mCG1033804 [Mus musculus]
20390	1326	0	1	0.01	0.0833808	3.05971	Up	0.508954	0.770753	Sftpd	surfactant associated protein D	K10068	GO:0005770//late endosome;GO:0005783//endoplasmic reticulum;GO:0031410//cytoplasmic vesicle;GO:0044421//extracellular region part	GO:0005515//protein binding;GO:0043498//cell surface binding	GO:0001818//negative regulation of cytokine production;GO:0002252;GO:0006950//response to stress;GO:0031960//response to corticosteroid stimulus;GO:0042098//T cell proliferation;GO:0045806//negative regulation of endocytosis;GO:0045807//positive regulation of endocytosis;GO:0048856//anatomical structure development;GO:0048875//chemical homeostasis within a tissue	gi|6677921|ref|NP_033186.1|/2.84846e-126/pulmonary surfactant-associated protein D precursor [Mus musculus]
12500	1330	0	1	0.01	0.08313	3.05537	Up	0.508954	0.766879	Cd3d	CD3 antigen, delta polypeptide	K06450	GO:0031224//intrinsic to membrane;GO:0042101//T cell receptor complex;GO:0044424//intracellular part	GO:0004872//receptor activity;GO:0046983//protein dimerization activity	GO:0031294;GO:0043368//positive T cell selection;GO:0050851//antigen receptor-mediated signaling pathway;GO:0065003	gi|227498961|ref|NP_038515.3|/2.00402e-95/T-cell surface glycoprotein CD3 delta chain precursor [Mus musculus]
382097	1337	0	1	0.01	0.0826948	3.0478	Up	0.508954	0.753491	Gm1123	predicted gene 1123	K06788	GO:0005911//cell-cell junction;GO:0016021//integral to membrane;GO:0043231//intracellular membrane-bounded organelle	-	GO:0002682//regulation of immune system process;GO:0007599//hemostasis;GO:0009987//cellular process;GO:0016043//cellular component organization;GO:0048513//organ development;GO:0061061//muscle structure development	gi|124249111|ref|NP_001074245.1|/0/coxsackie adenovirus receptor-like precursor [Mus musculus]
225266	4018	0	3	0.01	0.0825507	3.04528	Up	0.129517	0.404725	Klhl14	kelch-like 14	K10451	-	-	-	gi|157820539|ref|NP_001102355.1|/0/kelch-like protein 14 [Rattus norvegicus]
NR_045829	1341	0	1	0.01	0.0824481	3.04349	Up	0.508954	0.781753	-	-	-	-	-	-	-
22061	5382	0	4	0.01	0.0821724	3.03865	Up	0.0653356	0.266129	Trp63	transformation related protein 63	K10149	GO:0005792//microsome;GO:0031981//nuclear lumen;GO:0043005//neuron projection;GO:0043234//protein complex;GO:0044427//chromosomal part;GO:0044444//cytoplasmic part	GO:0001071//nucleic acid binding transcription factor activity;GO:0005515//protein binding;GO:0043169//cation binding;GO:0043565//sequence-specific DNA binding;GO:0043566//structure-specific DNA binding	GO:0000077//DNA damage checkpoint;GO:0001655//urogenital system development;GO:0001738//morphogenesis of a polarized epithelium;GO:0001942//hair follicle development;GO:0002067;GO:0003002//regionalization;GO:0007267//cell-cell signaling;GO:0007569//cell aging;GO:0008284//positive regulation of cell proliferation;GO:0008593//regulation of Notch signaling pathway;GO:0008630//intrinsic apoptotic sig…	gi|6755883|ref|NP_035771.1|/0/tumor protein 63 isoform d [Mus musculus]
22172	1347	0	1	0.01	0.0820808	3.03705	Up	0.508954	0.758978	Tyms-ps	thymidylate synthase, pseudogene	K00560	GO:0000267//cell fraction;GO:0044444//cytoplasmic part	GO:0016597//amino acid binding;GO:0042083//5,10-methylenetetrahydrofolate-dependent methyltransferase activity	GO:0000082//G1/S transition of mitotic cell cycle;GO:0002069;GO:0006213//pyrimidine nucleoside metabolic process;GO:0006259//DNA metabolic process;GO:0009112;GO:0009177;GO:0009887//organ morphogenesis;GO:0017085//response to insecticide;GO:0019087//transformation of host cell by virus;GO:0031960//response to corticosteroid stimulus;GO:0040007//growth;GO:0048017//inositol lipid-mediated signaling	gi|344258281|gb|EGW14385.1|/7.87655e-105/Thymidylate synthase [Cricetulus griseus]
329831	1348	0	1	0.01	0.08202	3.03598	Up	0.508954	0.763727	Fam166b	family with sequence similarity 166, member B	-	-	-	-	gi|240849451|ref|NP_796351.2|/0/protein FAM166B isoform 1 [Mus musculus]
100040591	1349	0	1	0.01	0.0819592	3.03491	Up	0.508954	0.746383	Kcnj13	potassium inwardly-rectifying channel, subfamily J, member 13	K05006	GO:0005887//integral to plasma membrane	GO:0005249//voltage-gated potassium channel activity	GO:0030001//metal ion transport;GO:0034220//ion transmembrane transport	gi|158966733|ref|NP_001103697.1|/0/inward rectifier potassium channel 13 [Mus musculus]
16513	5407	0	4	0.01	0.0817924	3.03197	Up	0.0653356	0.266194	Kcnj10	potassium inwardly-rectifying channel, subfamily J, member 10	K05003	GO:0016021//integral to membrane;GO:0042995//cell projection;GO:0043234//protein complex;GO:0044459//plasma membrane part	GO:0005242//inward rectifier potassium channel activity;GO:0005515//protein binding;GO:0032559	GO:0006952//defense response;GO:0008344//adult locomotory behavior;GO:0009416//response to light stimulus;GO:0014003//oligodendrocyte development;GO:0015813//L-glutamate transport;GO:0021545//cranial nerve development;GO:0031960//response to corticosteroid stimulus;GO:0042391//regulation of membrane potential;GO:0048168//regulation of neuronal synaptic plasticity;GO:0050953//sensory perception of…	gi|71534081|gb|AAH99932.1|/0/Kcnj10 protein, partial [Mus musculus]
238266	2705	0	2	0.01	0.0817471	3.03117	Up	0.256746	0.584035	Syt16	synaptotagmin XVI	K15290	GO:0031224//intrinsic to membrane	GO:0005543//phospholipid binding;GO:0042802//identical protein binding;GO:0046983//protein dimerization activity	-	gi|121674809|ref|NP_766392.2|/0/synaptotagmin-16 [Mus musculus]
170771	1363	0	1	0.01	0.0811173	3.02001	Up	0.508954	0.761277	Khdrbs2	KH domain containing, RNA binding, signal transduction associated 2	K14942	GO:0043231//intracellular membrane-bounded organelle	GO:0003729//mRNA binding;GO:0008187//poly-pyrimidine tract binding;GO:0019904//protein domain specific binding;GO:0046983//protein dimerization activity	GO:0006351//transcription, DNA-dependent;GO:0007165//signal transduction	gi|18875400|ref|NP_573498.1|/4.69706e-156/KH domain-containing, RNA-binding, signal transduction-associated protein 2 [Mus musculus]
76905	1372	0	1	0.01	0.0805852	3.01052	Up	0.508954	0.7606	Lrg1	leucine-rich alpha-2-glycoprotein 1	K13023	GO:0044464//cell part	-	-	gi|16418335|ref|NP_084072.1|/6.84633e-155/leucine-rich alpha-2-glycoprotein precursor [Mus musculus]
73608	1372	0	1	0.01	0.0805852	3.01052	Up	0.508954	0.758844	Marveld3	MARVEL (membrane-associating) domain containing 3	-	GO:0044464//cell part	-	-	gi|47059474|ref|NP_082860.2|/6.5548e-152/MARVEL domain-containing protein 3 isoform a [Mus musculus]
20704	1374	0	1	0.01	0.0804679	3.00841	Up	0.508954	0.757767	Serpina1e	serine (or cysteine) peptidase inhibitor, clade A, member 1E	K03984	GO:0044421//extracellular region part	GO:0004866//endopeptidase inhibitor activity;GO:0019899//enzyme binding	GO:0006486//protein glycosylation;GO:0006508//proteolysis;GO:0009725//response to hormone stimulus;GO:0010038//response to metal ion;GO:0010466//negative regulation of peptidase activity;GO:0043009//chordate embryonic development	gi|74138950|dbj|BAE27272.1|/0/unnamed protein product [Mus musculus]
545758	1380	0	1	0.01	0.080118	3.00213	Up	0.508954	0.775791	Gm5868	predicted gene 5868	K14344	GO:0031224//intrinsic to membrane	GO:0005343//organic acid:sodium symporter activity	GO:0015718//monocarboxylic acid transport;GO:0035725//sodium ion transmembrane transport	gi|85701520|ref|NP_001019318.1|/2.86911e-68/uncharacterized protein LOC545758 [Mus musculus]
20216	2777	0	2	0.01	0.0796276	2.99327	Up	0.256746	0.588581	Acsm3	acyl-CoA synthetase medium-chain family member 3	K01896	GO:0044429//mitochondrial part	GO:0016878//acid-thiol ligase activity;GO:0032559;GO:0043169//cation binding	GO:0006631//fatty acid metabolic process;GO:0008015//blood circulation	gi|148685235|gb|EDL17182.1|/0/acyl-CoA synthetase medium-chain family member 3, isoform CRA_b [Mus musculus]
97848	1390	0	1	0.01	0.0795417	2.99171	Up	0.508954	0.748016	Serpinb6c	serine (or cysteine) peptidase inhibitor, clade B, member 6c	K13963	GO:0005815//microtubule organizing center;GO:0032991//macromolecular complex	GO:0004866//endopeptidase inhibitor activity;GO:0019899//enzyme binding	GO:0006508//proteolysis;GO:0010466//negative regulation of peptidase activity	gi|142347364|ref|NP_683744.2|/0/serine proteinase inhibitor member 6C [Mus musculus]
93746	1392	0	1	0.01	0.0794274	2.98964	Up	0.508954	0.779684	Gprc5d	G protein-coupled receptor, family C, group 5, member D	K04621	GO:0031224//intrinsic to membrane	GO:0004872//receptor activity	GO:0007166//cell surface receptor signaling pathway;GO:0030216//keratinocyte differentiation;GO:0042303//molting cycle	gi|329663832|ref|NP_001192325.1|/6.0997e-167/G-protein coupled receptor family C group 5 member D isoform 1 [Mus musculus]
75507	1395	0	1	0.01	0.0792566	2.98653	Up	0.508954	0.7625	Pou5f2	POU domain class 5, transcription factor 2	K09367	GO:0043231//intracellular membrane-bounded organelle	GO:0001071//nucleic acid binding transcription factor activity;GO:0003677//DNA binding	GO:0006355//regulation of transcription, DNA-dependent;GO:0007275//multicellular organismal development;GO:0030154//cell differentiation;GO:0048523//negative regulation of cellular process;GO:0048856//anatomical structure development	gi|254692936|ref|NP_083591.1|/0/POU domain, class 5, transcription factor 2 [Mus musculus]
13492	2802	0	2	0.01	0.0789171	2.98034	Up	0.256746	0.586658	Drd5	dopamine receptor D5	K05840	GO:0005903//brush border;GO:0016021//integral to membrane	GO:0001588//dopamine neurotransmitter receptor activity, coupled via Gs;GO:0005515//protein binding	GO:0001990;GO:0003321;GO:0006875//cellular metal ion homeostasis;GO:0007189//adenylate cyclase-activating G-protein coupled receptor signaling pathway;GO:0007200//phospholipase C-activating G-protein coupled receptor signaling pathway;GO:0007270//neuron-neuron synaptic transmission;GO:0007632//visual behavior;GO:0009611//response to wounding;GO:0014073;GO:0014075//response to amine stimulus;GO:00…	gi|29789042|ref|NP_038531.1|/0/D(1B) dopamine receptor [Mus musculus]
66765	1401	0	1	0.01	0.0789171	2.98034	Up	0.508954	0.770544	4933411K16Rik	RIKEN cDNA 4933411K16 gene	-	-	GO:0005488//binding	-	gi|21313338|ref|NP_080028.1|/2.98644e-129/uncharacterized protein C10orf62 homolog [Mus musculus]
68774	1401	0	1	0.01	0.0789171	2.98034	Up	0.508954	0.767913	Ms4a6d	membrane-spanning 4-domains, subfamily A, member 6D	K08090	GO:0044464//cell part	GO:0004871//signal transducer activity	GO:0023052//signaling	gi|13386172|ref|NP_081111.1|/1.26055e-111/membrane-spanning 4-domains subfamily A member 6D [Mus musculus]
407800	3626	1	8	0.0310402	0.243934	2.97428	Up	0.023101	0.132107	Ecm2	extracellular matrix protein 2, female organ and adipocyte specific	K08119	GO:0005578//proteinaceous extracellular matrix	GO:0005102//receptor binding;GO:0005518//collagen binding;GO:0005539//glycosaminoglycan binding	GO:0010810//regulation of cell-substrate adhesion;GO:0043062//extracellular structure organization	gi|148709136|gb|EDL41082.1|/0/extracellular matrix protein 2, female organ and adipocyte specific, isoform CRA_b [Mus musculus]
17930	4953	1	8	0.0227239	0.178579	2.97428	Up	0.023101	0.132062	Myom2	myomesin 2	K12567	GO:0016459//myosin complex	GO:0005198//structural molecule activity	GO:0003012//muscle system process	gi|170763465|ref|NP_032690.2|/0/myomesin 2 [Mus musculus]
18164	5284	1	8	0.0213005	0.167393	2.97428	Up	0.023101	0.132017	Nptx1	neuronal pentraxin 1	K11453	GO:0016023//cytoplasmic membrane-bounded vesicle	GO:0043169//cation binding	GO:0007267//cell-cell signaling;GO:0007409//axonogenesis;GO:0051234//establishment of localization	gi|6679120|ref|NP_032756.1|/0/neuronal pentraxin-1 precursor [Mus musculus]
20132	1407	0	1	0.01	0.0785806	2.97417	Up	0.508954	0.754489	Rrh	retinal pigment epithelium derived rhodopsin homolog	K04253	GO:0016021//integral to membrane	GO:0004888//transmembrane signaling receptor activity	GO:0006464//cellular protein modification process;GO:0007166//cell surface receptor signaling pathway;GO:0050953//sensory perception of light stimulus	gi|6677821|ref|NP_033128.1|/0/visual pigment-like receptor peropsin [Mus musculus]
330941	5632	0	4	0.01	0.0785248	2.97315	Up	0.0653356	0.265678	AI593442	expressed sequence AI593442	-	-	-	-	gi|26343487|dbj|BAC35400.1|/4.87385e-63/unnamed protein product [Mus musculus]
217138	1410	0	1	0.01	0.0784134	2.9711	Up	0.508954	0.781467	Prr15l	proline rich 15-like	-	-	-	-	gi|26352600|dbj|BAC39930.1|/1.49337e-80/unnamed protein product [Mus musculus]
NM_001256520	2821	0	2	0.01	0.0783856	2.97059	Up	0.256746	0.583798	-	-	-	-	-	-	-
17123	1420	0	1	0.01	0.0778612	2.9609	Up	0.508954	0.753092	Madcam1	mucosal vascular addressin cell adhesion molecule 1	K06779	GO:0005626//insoluble fraction;GO:0016020//membrane	-	GO:0002684//positive regulation of immune system process;GO:0007155//cell adhesion;GO:0009913//epidermal cell differentiation;GO:0023052//signaling	gi|145386541|ref|NP_038619.2|/0/mucosal addressin cell adhesion molecule 1 precursor [Mus musculus]
19701	1423	0	1	0.01	0.0776971	2.95786	Up	0.508954	0.747231	Ren1	renin 1 structural	K01380	GO:0044421//extracellular region part;GO:0044424//intracellular part	GO:0004175//endopeptidase activity;GO:0005102//receptor binding	GO:0001822//kidney development;GO:0001885//endothelial cell development;GO:0002002//regulation of angiotensin levels in blood;GO:0002016//regulation of blood volume by renin-angiotensin;GO:0007631//feeding behavior;GO:0008406//gonad development;GO:0010033//response to organic substance;GO:0010627//regulation of intracellular protein kinase cascade;GO:0021700//developmental maturation	gi|13676837|ref|NP_112469.1|/0/renin-1 precursor [Mus musculus]
100463519	1424	0	1	0.01	0.0776425	2.95685	Up	0.508954	0.778193	BB283400	expressed sequence BB283400	-	-	-	-	gi|148697987|gb|EDL29934.1|/3.07618e-11/mCG148039 [Mus musculus]
227717	2863	0	2	0.01	0.0772357	2.94927	Up	0.256746	0.586738	Qrfp	pyroglutamylated RFamide peptide	-	-	GO:0005179//hormone activity;GO:0071855//neuropeptide receptor binding	GO:0007186//G-protein coupled receptor signaling pathway;GO:0008217//regulation of blood pressure;GO:0050795//regulation of behavior	gi|148676568|gb|EDL08515.1|/2.04411e-75/cDNA sequence BC094274 [Mus musculus]
70365	1432	0	1	0.01	0.0772087	2.94876	Up	0.508954	0.778689	Speer5-ps1	spermatogenesis associated glutamate (E)-rich protein 5, pseudogene 1	-	-	-	-	gi|309272493|ref|XP_003085551.1|/2.82048e-73/PREDICTED: disks large homolog 5 [Mus musculus]
107889	2879	0	2	0.01	0.0768065	2.94123	Up	0.256746	0.581514	Gcm2	glial cells missing homolog 2 (Drosophila)	-	GO:0043231//intracellular membrane-bounded organelle	GO:0001071//nucleic acid binding transcription factor activity;GO:0003677//DNA binding;GO:0043169//cation binding	GO:0006351//transcription, DNA-dependent;GO:0006875//cellular metal ion homeostasis;GO:0006915//apoptotic process;GO:0048732//gland development;GO:0048869//cellular developmental process;GO:0072502	gi|113680509|ref|NP_032130.2|/0/chorion-specific transcription factor GCMb [Mus musculus]
432939	2882	0	2	0.01	0.0767265	2.93973	Up	0.256746	0.578316	Gm5468	predicted gene 5468	-	GO:0043231//intracellular membrane-bounded organelle	GO:0003676//nucleic acid binding	GO:0034728//nucleosome organization	gi|26351997|dbj|BAC39635.1|/5.23651e-79/unnamed protein product [Mus musculus]
68591	2884	0	2	0.01	0.0766733	2.93872	Up	0.256746	0.581436	Mocos	molybdenum cofactor sulfurase	K15631	GO:0044444//cytoplasmic part	GO:0003824//catalytic activity;GO:0046914//transition metal ion binding;GO:0048037//cofactor binding	GO:0006766//vitamin metabolic process;GO:0009108//coenzyme biosynthetic process;GO:0042559//pteridine-containing compound biosynthetic process	gi|110625679|ref|NP_081055.1|/0/molybdenum cofactor sulfurase [Mus musculus]
14621	1445	0	1	0.01	0.0765141	2.93573	Up	0.508954	0.764683	Gjb4	gap junction protein, beta 4	K07623	GO:0005921//gap junction;GO:0031224//intrinsic to membrane	GO:0022829//wide pore channel activity	GO:0007606//sensory perception of chemical stimulus;GO:0007635//chemosensory behavior;GO:0009987//cellular process	gi|6680015|ref|NP_032153.1|/2.40437e-145/gap junction beta-4 protein [Mus musculus]
14859	1450	0	1	0.01	0.0762503	2.93074	Up	0.508954	0.762568	Gsta3	glutathione S-transferase, alpha 3	K00799	GO:0044444//cytoplasmic part	GO:0016765//transferase activity, transferring alkyl or aryl (other than methyl) groups	GO:0006790//sulfur compound metabolic process	gi|31981724|ref|NP_034486.2|/4.80917e-122/glutathione S-transferase A3 [Mus musculus]
14588	1457	0	1	0.01	0.0758839	2.92379	Up	0.508954	0.760126	Gfra4	glial cell line derived neurotrophic factor family receptor alpha 4	-	GO:0031224//intrinsic to membrane	GO:0004896//cytokine receptor activity	GO:0001503//ossification;GO:0007167//enzyme linked receptor protein signaling pathway	gi|9910240|ref|NP_064398.1|/9.43548e-159/GDNF family receptor alpha-4 isoform 2 [Mus musculus]
12770	1460	0	1	0.01	0.075728	2.92083	Up	0.508954	0.776214	Ccr1l1	chemokine (C-C motif) receptor 1-like 1	K04176	GO:0016021//integral to membrane	GO:0004950//chemokine receptor activity	GO:0001660//fever generation;GO:0002237//response to molecule of bacterial origin;GO:0006935//chemotaxis;GO:0007154//cell communication;GO:0007186//G-protein coupled receptor signaling pathway;GO:0030097//hemopoiesis;GO:0050900//leukocyte migration;GO:0051480//cytosolic calcium ion homeostasis	gi|253683407|ref|NP_031744.3|/6.65966e-180/C-C chemokine receptor 1-like protein 1 [Mus musculus]
654796	2926	0	2	0.01	0.0755727	2.91787	Up	0.256746	0.58834	9530036O11Rik	RIKEN cDNA 9530036O11Rik	-	-	-	-	gi|148705285|gb|EDL37232.1|/2.5654e-49/mCG146320 [Mus musculus]
12769	4392	0	3	0.01	0.0755211	2.91688	Up	0.129517	0.406313	Ccr9	chemokine (C-C motif) receptor 9	K04184	GO:0016021//integral to membrane	GO:0004950//chemokine receptor activity	GO:0002376//immune system process;GO:0006952//defense response;GO:0007166//cell surface receptor signaling pathway;GO:0042221//response to chemical stimulus;GO:0051480//cytosolic calcium ion homeostasis	gi|6753462|ref|NP_034043.1|/0/C-C chemokine receptor type 9 [Mus musculus]
330440	1475	0	1	0.01	0.0749579	2.90608	Up	0.508954	0.74697	Gm766	predicted gene 766	K01016;K01025	-	GO:0016740//transferase activity	-	gi|223972623|ref|NP_001138862.1|/4.54138e-168/uncharacterized protein LOC330440 [Mus musculus]
243407	2953	0	2	0.01	0.0748817	2.90461	Up	0.256746	0.578859	C130060K24Rik	RIKEN cDNA C130060K24 gene	K08378	GO:0031224//intrinsic to membrane	GO:0008188//neuropeptide receptor activity	GO:0007166//cell surface receptor signaling pathway	gi|206597524|ref|NP_780733.2|/0/uncharacterized protein LOC243407 [Mus musculus]
271697	1477	0	1	0.01	0.0748564	2.90413	Up	0.508954	0.772006	Cdk15	cyclin-dependent kinase 15	K15594	-	GO:0004674//protein serine/threonine kinase activity;GO:0032559;GO:0043169//cation binding	GO:0006464//cellular protein modification process	gi|241666398|ref|NP_001028545.2|/0/cyclin-dependent kinase 15 [Mus musculus]
243262	1480	0	1	0.01	0.0747047	2.9012	Up	0.508954	0.752893	Oas1f	2'-5' oligoadenylate synthetase 1F	K14216	GO:0044424//intracellular part	GO:0003723//RNA binding;GO:0030234//enzyme regulator activity;GO:0032559;GO:0070566//adenylyltransferase activity	GO:0002376//immune system process;GO:0007275//multicellular organismal development;GO:0022602//ovulation cycle process;GO:0043086//negative regulation of catalytic activity	gi|254553363|ref|NP_660135.2|/0/2'-5'oligoadenylate synthetase 1F [Mus musculus]
227733	1489	0	1	0.01	0.0742531	2.89245	Up	0.508954	0.76216	Pip5kl1	phosphatidylinositol-4-phosphate 5-kinase-like 1	K13712	GO:0044424//intracellular part	GO:0016307//phosphatidylinositol phosphate kinase activity;GO:0032559	GO:0006796//phosphate-containing compound metabolic process;GO:0046488//phosphatidylinositol metabolic process	gi|148676608|gb|EDL08555.1|/0/phosphatidylinositol-4-phosphate 5-kinase-like 1, isoform CRA_b [Mus musculus]
15898	2982	0	2	0.01	0.0741535	2.89052	Up	0.256746	0.579015	Icam5	intercellular adhesion molecule 5, telencephalin	K06769	GO:0016021//integral to membrane	GO:0005488//binding	GO:0006897//endocytosis;GO:0007155//cell adhesion	gi|159110562|ref|NP_032345.2|/0/intercellular adhesion molecule 5 precursor [Mus musculus]
56092	1493	0	1	0.01	0.0740542	2.88858	Up	0.508954	0.745927	Cts7	cathepsin 7	K09601;K09600;K09599	-	GO:0070011//peptidase activity, acting on L-amino acid peptides	GO:0019538//protein metabolic process	gi|148709373|gb|EDL41319.1|/0/cathepsin 7, isoform CRA_b [Mus musculus]
320277	2995	0	2	0.01	0.0738317	2.88424	Up	0.256746	0.580496	Spef2	sperm flagellar 2	-	-	GO:0016301//kinase activity;GO:0032559	GO:0006796//phosphate-containing compound metabolic process;GO:0034641//cellular nitrogen compound metabolic process	gi|125991758|ref|NP_796097.2|/0/sperm flagellar protein 2 [Mus musculus]
332934	1505	0	1	0.01	0.0734637	2.87703	Up	0.508954	0.76895	Zmynd12	zinc finger, MYND domain containing 12	-	GO:0044464//cell part	GO:0046914//transition metal ion binding	-	gi|225543354|ref|NP_001014900.2|/0/zinc finger, MYND domain containing 12 [Mus musculus]
244310	4525	0	3	0.01	0.0733014	2.87384	Up	0.129517	0.406769	Dlgap2	discs, large (Drosophila) homolog-associated protein 2	K15008	GO:0043005//neuron projection;GO:0044459//plasma membrane part	GO:0005515//protein binding	GO:0007154//cell communication	gi|225543212|ref|NP_001139437.1|/0/disks large-associated protein 2 isoform 2 [Mus musculus]
18504	3029	0	2	0.01	0.0730029	2.86795	Up	0.256746	0.577851	Pax2	paired box gene 2	K15608	GO:0000323//lytic vacuole;GO:0005813//centrosome;GO:0043234//protein complex	GO:0001071//nucleic acid binding transcription factor activity;GO:0019904//protein domain specific binding;GO:0043565//sequence-specific DNA binding	GO:0001654//eye development;GO:0006357//regulation of transcription from RNA polymerase II promoter;GO:0008283//cell proliferation;GO:0012501//programmed cell death;GO:0042471//ear morphogenesis;GO:0045165//cell fate commitment;GO:0048667//cell morphogenesis involved in neuron differentiation;GO:0048754//branching morphogenesis of an epithelial tube;GO:0050953//sensory perception of light stimulu…	gi|119570194|gb|EAW49809.1|/0/paired box gene 2, isoform CRA_a [Homo sapiens]
217698	1518	0	1	0.01	0.0728346	2.86462	Up	0.508954	0.781038	Acot5	acyl-CoA thioesterase 5	K01068	GO:0042579//microbody	GO:0005488//binding	GO:0006631//fatty acid metabolic process;GO:0006732//coenzyme metabolic process	gi|238550185|ref|NP_663419.3|/0/acyl-coenzyme A thioesterase 5 [Mus musculus]
53626	3038	0	2	0.01	0.0727866	2.86367	Up	0.256746	0.580809	Insm1	insulinoma-associated 1	K09228	GO:0043231//intracellular membrane-bounded organelle	GO:0005488//binding	GO:0031016//pancreas development;GO:0048869//cellular developmental process	gi|70778863|ref|NP_058585.2|/0/insulinoma-associated protein 1 [Mus musculus]
NR_045840	1520	0	1	0.01	0.0727388	2.86272	Up	0.508954	0.752363	-	-	-	-	-	-	-
64929	3053	0	2	0.01	0.072429	2.85657	Up	0.256746	0.586978	Scel	sciellin	K06084	GO:0005856//cytoskeleton	GO:0046914//transition metal ion binding	GO:0009913//epidermal cell differentiation	gi|70909345|ref|NP_075024.2|/0/sciellin [Mus musculus]
27140	1532	0	1	0.01	0.072169	2.85138	Up	0.508954	0.764478	Tlx3	T cell leukemia, homeobox 3	K15607	GO:0043231//intracellular membrane-bounded organelle	GO:0001071//nucleic acid binding transcription factor activity;GO:0003677//DNA binding	GO:0001708//cell fate specification;GO:0006351//transcription, DNA-dependent;GO:0007399//nervous system development;GO:0009653//anatomical structure morphogenesis;GO:0016477//cell migration;GO:0045596//negative regulation of cell differentiation;GO:0050877//neurological system process	gi|254826778|ref|NP_064300.2|/2.64978e-134/T-cell leukemia homeobox protein 3 [Mus musculus]
75338	1546	0	1	0.01	0.0715155	2.83826	Up	0.508954	0.771727	Ccdc83	coiled-coil domain containing 83	-	-	-	-	gi|308081925|ref|NP_899116.1|/0/coiled-coil domain-containing protein 83 isoform 1 [Mus musculus]
81600	1557	0	1	0.01	0.0710102	2.82803	Up	0.508954	0.774736	Chia	chitinase, acidic	K01183	GO:0044421//extracellular region part;GO:0044424//intracellular part	GO:0004553//hydrolase activity, hydrolyzing O-glycosyl compounds;GO:0005126//cytokine receptor binding;GO:0019899//enzyme binding;GO:0030247//polysaccharide binding;GO:0043167//ion binding	GO:0002376//immune system process;GO:0006026;GO:0006030//chitin metabolic process;GO:0006952//defense response;GO:0012501//programmed cell death;GO:0032722//positive regulation of chemokine production;GO:0042221//response to chemical stimulus;GO:0051707//response to other organism	gi|6934190|gb|AAF31644.1|AF154571_1/0/putative chitinase precursor [Mus musculus]
64833	1557	0	1	0.01	0.0710102	2.82803	Up	0.508954	0.768742	Acot10	acyl-CoA thioesterase 10	K12417	GO:0043231//intracellular membrane-bounded organelle	GO:0005488//binding	GO:0006732//coenzyme metabolic process	gi|154426268|ref|NP_073727.2|/0/acyl-coenzyme A thioesterase 10, mitochondrial precursor [Mus musculus]
329782	3124	0	2	0.01	0.0707829	2.8234	Up	0.256746	0.583956	4930570G19Rik	RIKEN cDNA 4930570G19 gene	-	-	-	-	gi|149026310|gb|EDL82553.1|/5.64424e-10/rCG63030 [Rattus norvegicus]
320712	4694	0	3	0.01	0.0706623	2.82094	Up	0.129517	0.406541	Abi3bp	ABI gene family, member 3 (NESH) binding protein	K10955;K04574;K06766;K06759;K03626	GO:0005578//proteinaceous extracellular matrix	GO:0005515//protein binding;GO:0005539//glycosaminoglycan binding	GO:0010810//regulation of cell-substrate adhesion;GO:0043062//extracellular structure organization	gi|62460378|ref|NP_001014424.1|/0/ABI gene family, member 3 (NESH) binding protein isoform 2 precursor [Mus musculus]
NR_045953	3132	0	2	0.01	0.0706021	2.81971	Up	0.256746	0.580966	-	-	-	-	-	-	-
16427	3145	0	2	0.01	0.0703103	2.81374	Up	0.256746	0.583087	Itih4	inter alpha-trypsin inhibitor, heavy chain 4	K10798;K05316	GO:0016020//membrane;GO:0044424//intracellular part	GO:0004866//endopeptidase inhibitor activity;GO:0005539//glycosaminoglycan binding;GO:0046872//metal ion binding	GO:0010466//negative regulation of peptidase activity;GO:0030203//glycosaminoglycan metabolic process	gi|226531047|ref|NP_061216.2|/0/inter alpha-trypsin inhibitor, heavy chain 4 isoform 1 precursor [Mus musculus]
243967	1574	0	1	0.01	0.0702433	2.81236	Up	0.508954	0.777414	Ntn5	netrin 5	K06843	-	-	-	gi|125490394|ref|NP_001028528.2|/0/netrin-5 precursor [Mus musculus]
241656	4773	0	3	0.01	0.0694927	2.79686	Up	0.129517	0.404123	Pak7	p21 protein (Cdc42/Rac)-activated kinase 7	K05736	GO:0043231//intracellular membrane-bounded organelle	GO:0004672//protein kinase activity;GO:0032559	GO:0006464//cellular protein modification process;GO:0043066//negative regulation of apoptotic process	gi|134949024|ref|NP_766446.2|/0/serine/threonine-protein kinase PAK 7 [Mus musculus]
66811	1592	0	1	0.01	0.0694491	2.79596	Up	0.508954	0.775228	Duoxa2	dual oxidase maturation factor 2	-	GO:0031090//organelle membrane;GO:0031224//intrinsic to membrane;GO:0043231//intracellular membrane-bounded organelle	-	GO:0051234//establishment of localization	gi|13385246|ref|NP_080053.1|/8.10315e-142/dual oxidase maturation factor 2 [Mus musculus]
15425	1592	0	1	0.01	0.0694491	2.79596	Up	0.508954	0.764957	Hoxc6	homeobox C6	K09306	GO:0043231//intracellular membrane-bounded organelle	GO:0001071//nucleic acid binding transcription factor activity;GO:0003677//DNA binding;GO:0003712//transcription cofactor activity	GO:0001501//skeletal system development;GO:0003002//regionalization;GO:0006355//regulation of transcription, DNA-dependent;GO:0048562//embryonic organ morphogenesis	gi|344239245|gb|EGV95348.1|/4.95033e-115/Homeobox protein Hox-C6 [Cricetulus griseus]
667055	1593	0	1	0.01	0.0694055	2.79505	Up	0.508954	0.779969	Gm9992	predicted gene 9992	-	GO:0031224//intrinsic to membrane	-	-	gi|187956197|gb|AAI47831.1|/0/Unc-93 homolog A (C. elegans) [Mus musculus]
246791	1603	0	1	0.01	0.0689725	2.78602	Up	0.508954	0.756492	Obox3	oocyte specific homeobox 3	K09315;K09325;K09314	GO:0043231//intracellular membrane-bounded organelle	GO:0003676//nucleic acid binding	-	gi|188528635|ref|NP_663753.3|/0/oocyte specific homeobox 3 [Mus musculus]
635895	1603	0	1	0.01	0.0689725	2.78602	Up	0.508954	0.748409	Gm7168	predicted gene 7168	K08798	-	GO:0004672//protein kinase activity;GO:0032559	-	gi|171916117|ref|NP_001116449.1|/0/sperm motility kinase Y [Mus musculus]
320106	1606	0	1	0.01	0.0688437	2.78332	Up	0.508954	0.767844	Slc38a11	solute carrier family 38, member 11	K14997	GO:0031224//intrinsic to membrane	-	GO:0015837//amine transport;GO:0030001//metal ion transport	gi|114205381|ref|NP_796048.2|/0/putative sodium-coupled neutral amino acid transporter 11 [Mus musculus]
21410	2742	1	7	0.0410473	0.282254	2.78163	Up	0.0416374	0.197261	Hnf1b	HNF1 homeobox B	K08034	GO:0031981//nuclear lumen;GO:0043234//protein complex	GO:0000981//sequence-specific DNA binding RNA polymerase II transcription factor activity;GO:0042802//identical protein binding;GO:0043565//sequence-specific DNA binding;GO:0046983//protein dimerization activity	GO:0000122//negative regulation of transcription from RNA polymerase II promoter;GO:0001714//endodermal cell fate specification;GO:0001763//morphogenesis of a branching structure;GO:0001825//blastocyst formation;GO:0003002//regionalization;GO:0003006//developmental process involved in reproduction;GO:0006915//apoptotic process;GO:0007420//brain development;GO:0007623//circadian rhythm;GO:0008283/…	gi|111185900|ref|NP_033356.2|/0/hepatocyte nuclear factor 1-beta [Mus musculus]
216445	1811	1	7	0.0621489	0.427355	2.78163	Up	0.0416374	0.197038	Arhgap9	Rho GTPase activating protein 9	K08878;K05732;K04450	-	-	-	gi|94962157|gb|ABF48400.1|/0/ArhGAP9 [Mus musculus]
328381	1296	1	7	0.0868454	0.597176	2.78163	Up	0.0416374	0.197316	Sh2d4b	SH2 domain containing 4B	K08273;K07901	-	-	-	gi|58866052|ref|NP_808484.2|/0/SH2 domain-containing protein 4B [Mus musculus]
100415915	1852	1	7	0.060773	0.417894	2.78163	Up	0.0416374	0.197149	A530072M11Rik	RIKEN cDNA gene A530072M11	-	-	-	-	gi|148673641|gb|EDL05588.1|/1.64248e-72/mCG145903 [Mus musculus]
379043	1274	2	14	0.17669	1.21498	2.78163	Up	0.00264264	0.0266326	Raet1e	retinoic acid early transcript 1E	K07987	GO:0000267//cell fraction;GO:0009986//cell surface;GO:0046658//anchored to plasma membrane	GO:0005488//binding	GO:0001819//positive regulation of cytokine production;GO:0002418//immune response to tumor cell;GO:0002696//positive regulation of leukocyte activation;GO:0030101//natural killer cell activation;GO:0031328//positive regulation of cellular biosynthetic process;GO:0032496//response to lipopolysaccharide;GO:0043330//response to exogenous dsRNA;GO:0045954//positive regulation of natural killer cell …	gi|38016148|ref|NP_937836.1|/8.15767e-123/retinoic acid early-inducible protein 1-epsilon precursor [Mus musculus]
53624	1311	1	7	0.0858518	0.590343	2.78163	Up	0.0416374	0.197094	Cldn7	claudin 7	K06087	GO:0031224//intrinsic to membrane;GO:0043296//apical junction complex	GO:0005515//protein binding	GO:0016337//cell-cell adhesion	gi|8393144|ref|NP_058583.1|/7.17499e-106/claudin-7 precursor [Mus musculus]
12740	1827	2	14	0.123209	0.847225	2.78163	Up	0.00264264	0.0266166	Cldn4	claudin 4	K06087	GO:0016021//integral to membrane;GO:0016323//basolateral plasma membrane;GO:0043296//apical junction complex	GO:0004872//receptor activity;GO:0005515//protein binding	GO:0016337//cell-cell adhesion;GO:0022414//reproductive process;GO:0048511//rhythmic process;GO:0048545//response to steroid hormone stimulus	gi|6753440|ref|NP_034033.1|/2.16215e-109/claudin-4 [Mus musculus]
237761	3644	1	7	0.0308868	0.212388	2.78163	Up	0.0416374	0.197428	Sowaha	sosondowah ankyrin repeat domain family member A	K10380;K06694	-	-	-	gi|125628646|ref|NP_898996.2|/0/ankyrin repeat domain-containing protein SOWAHA precursor [Mus musculus]
17256	877	1	7	0.128337	0.882486	2.78163	Up	0.0416374	0.197372	Mea1	male enhanced antigen 1	-	GO:0044424//intracellular part	GO:0005488//binding	GO:0008406//gonad development;GO:0048232//male gamete generation;GO:0048869//cellular developmental process	gi|6754674|ref|NP_034917.1|/1.75059e-76/male-enhanced antigen 1 [Mus musculus]
320842	617	1	7	0.182418	1.25436	2.78163	Up	0.0416374	0.197205	C230035I16Rik	RIKEN cDNA C230035I16 gene	-	-	-	-	gi|148700624|gb|EDL32571.1|/1.06767e-43/mCG144852 [Mus musculus]
192140	3216	0	2	0.01	0.068758	2.78153	Up	0.256746	0.588099	Tmc2	transmembrane channel-like gene family 2	-	GO:0031224//intrinsic to membrane	-	-	gi|20149734|ref|NP_619596.1|/0/transmembrane channel-like protein 2 [Mus musculus]
226695	1613	0	1	0.01	0.0685449	2.77705	Up	0.508954	0.769088	Ifi205	interferon activated gene 205	K12966;K12971	GO:0016604//nuclear body	GO:0000989//transcription factor binding transcription factor activity;GO:0043566//structure-specific DNA binding	GO:0016049//cell growth;GO:0032501//multicellular organismal process;GO:0035456//response to interferon-beta;GO:0045597//positive regulation of cell differentiation;GO:0051716//cellular response to stimulus	gi|31982556|ref|NP_766236.2|/0/interferon-activable protein 205-A [Mus musculus]
233080	1625	0	1	0.01	0.0680387	2.76636	Up	0.508954	0.773474	Ffar3	free fatty acid receptor 3	K04326	GO:0016021//integral to membrane	GO:0004888//transmembrane signaling receptor activity;GO:0005488//binding	GO:0007166//cell surface receptor signaling pathway	gi|85701812|ref|NP_001028488.1|/1.5017e-159/free fatty acid receptor 3 [Mus musculus]
76654	1627	0	1	0.01	0.0679551	2.76458	Up	0.508954	0.778335	Upp2	uridine phosphorylase 2	K00757	GO:0005882//intermediate filament;GO:0044444//cytoplasmic part	GO:0016763//transferase activity, transferring pentosyl groups	GO:0008655//pyrimidine-containing compound salvage;GO:0009112;GO:0009117//nucleotide metabolic process;GO:0046131	gi|27597065|ref|NP_083968.1|/2.30607e-176/uridine phosphorylase 2 [Mus musculus]
64242	1630	0	1	0.01	0.06783	2.76192	Up	0.508954	0.763931	Ngb	neuroglobin	K13825	GO:0043234//protein complex	GO:0005506//iron ion binding;GO:0022892	GO:0015669//gas transport	gi|149025256|gb|EDL81623.1|/1.50334e-85/neuroglobin, isoform CRA_a [Rattus norvegicus]
20423	2727	9	62	0.371458	2.51371	2.75855	Up	6.76602e-11	4.35255e-09	Shh	sonic hedgehog	K11988	GO:0005626//insoluble fraction;GO:0016023//cytoplasmic membrane-bounded vesicle;GO:0044421//extracellular region part;GO:0044425//membrane part	GO:0005102//receptor binding;GO:0016787//hydrolase activity;GO:0030247//polysaccharide binding;GO:0043236//laminin binding;GO:0046914//transition metal ion binding;GO:0060089	GO:0000122//negative regulation of transcription from RNA polymerase II promoter;GO:0001501//skeletal system development;GO:0001525//angiogenesis;GO:0001649//osteoblast differentiation;GO:0001654//eye development;GO:0001667//ameboidal cell migration;GO:0001838//embryonic epithelial tube formation;GO:0001942//hair follicle development;GO:0002244//hematopoietic progenitor cell differentiation;GO:00…	gi|21617861|ref|NP_033196.1|/0/sonic hedgehog protein precursor [Mus musculus]
14380	1635	0	1	0.01	0.0676226	2.7575	Up	0.508954	0.778051	G6pd2	glucose-6-phosphate dehydrogenase 2	K00036	GO:0005815//microtubule organizing center;GO:0042598;GO:0043231//intracellular membrane-bounded organelle;GO:0044459//plasma membrane part	GO:0000166//nucleotide binding;GO:0016616//oxidoreductase activity, acting on the CH-OH group of donors, NAD or NADP as acceptor;GO:0042802//identical protein binding;GO:0048029//monosaccharide binding	GO:0001816//cytokine production;GO:0002034//regulation of blood vessel size by renin-angiotensin;GO:0006098//pentose-phosphate shunt;GO:0006790//sulfur compound metabolic process;GO:0006979//response to oxidative stress;GO:0008203//cholesterol metabolic process;GO:0010033//response to organic substance;GO:0010731//protein glutathionylation;GO:0019302;GO:0031667//response to nutrient levels;GO:003…	gi|227330582|ref|NP_062341.2|/0/glucose-6-phosphate 1-dehydrogenase 2 [Mus musculus]
20497	3300	0	2	0.01	0.0670078	2.74433	Up	0.256746	0.586419	Slc12a3	solute carrier family 12, member 3	K14426	GO:0031224//intrinsic to membrane;GO:0043226//organelle;GO:0044444//cytoplasmic part;GO:0044459//plasma membrane part	GO:0015377//cation:chloride symporter activity	GO:0015698//inorganic anion transport;GO:0030001//metal ion transport	gi|148679176|gb|EDL11123.1|/0/solute carrier family 12, member 3, isoform CRA_a [Mus musculus]
574438	1650	0	1	0.01	0.0670078	2.74433	Up	0.508954	0.761345	Xlr5a	X-linked lymphocyte-regulated 5A	-	GO:0000795//synaptonemal complex	GO:0005488//binding	GO:0007127//meiosis I;GO:0007143//female meiosis;GO:0070192	gi|262118189|ref|NP_001039004.2|/2.55993e-122/X-linked lymphocyte-regulated 5A [Mus musculus]
71797	1651	0	1	0.01	0.0669672	2.74346	Up	0.508954	0.753624	Chst13	carbohydrate (chondroitin 4) sulfotransferase 13	K07779	GO:0012505//endomembrane system;GO:0031224//intrinsic to membrane;GO:0043231//intracellular membrane-bounded organelle	GO:0034481//chondroitin sulfotransferase activity	GO:0006024//glycosaminoglycan biosynthetic process	gi|254692861|ref|NP_082204.1|/0/carbohydrate sulfotransferase 13 precursor [Mus musculus]
20311	1655	0	1	0.01	0.0668054	2.73996	Up	0.508954	0.748606	Cxcl5	chemokine (C-X-C motif) ligand 5	K05506	GO:0044421//extracellular region part	GO:0005125//cytokine activity	GO:0002376//immune system process;GO:0006952//defense response;GO:0007154//cell communication;GO:0023052//signaling;GO:0032501//multicellular organismal process;GO:0042221//response to chemical stimulus	gi|114842398|ref|NP_033167.2|/7.60612e-58/C-X-C motif chemokine 5 precursor [Mus musculus]
320453	1663	0	1	0.01	0.066484	2.73301	Up	0.508954	0.746057	A730090H04Rik	RIKEN cDNA A730090H04 gene	K09314	-	-	-	gi|148684022|gb|EDL15969.1|/7.62516e-66/mCG146192 [Mus musculus]
55993	3327	0	2	0.01	0.066464	2.73257	Up	0.256746	0.587618	Msh4	mutS homolog 4 (E. coli)	K08740	GO:0000794//condensed nuclear chromosome;GO:0043234//protein complex	GO:0003690//double-stranded DNA binding;GO:0032559;GO:0042623//ATPase activity, coupled	GO:0006298//mismatch repair;GO:0006310//DNA recombination;GO:0007127//meiosis I;GO:0009207;GO:0022602//ovulation cycle process;GO:0048232//male gamete generation	gi|13994197|ref|NP_114076.1|/0/mutS protein homolog 4 [Mus musculus]
14407	1673	0	1	0.01	0.0660866	2.72436	Up	0.508954	0.759518	Gabrg3	gamma-aminobutyric acid (GABA) A receptor, subunit gamma 3	K05186	GO:0034702//ion channel complex;GO:0044459//plasma membrane part	GO:0005253//anion channel activity;GO:0015276//ligand-gated ion channel activity;GO:0016917//GABA receptor activity	GO:0007186//G-protein coupled receptor signaling pathway;GO:0007267//cell-cell signaling;GO:0015698//inorganic anion transport;GO:0042221//response to chemical stimulus	gi|117168291|ref|NP_032100.2|/0/gamma-aminobutyric acid receptor subunit gamma-3 precursor [Mus musculus]
329078	5023	0	3	0.01	0.066034	2.72321	Up	0.129517	0.404198	Emx2os	EMX2 opposite strand/antisense RNA (non-protein coding)	-	-	-	-	gi|148669878|gb|EDL01825.1|/6.95107e-37/mCG144934 [Mus musculus]
19434	1687	0	1	0.01	0.0655382	2.71234	Up	0.508954	0.762092	Rax	retina and anterior neural fold homeobox	K09332	-	GO:0003677//DNA binding	GO:0001654//eye development;GO:0006351//transcription, DNA-dependent;GO:0021536//diencephalon development;GO:0048736;GO:0050953//sensory perception of light stimulus	gi|89274179|ref|NP_038861.2|/1.8116e-139/retinal homeobox protein Rx [Mus musculus]
16534	2041	3	20	0.165436	1.08342	2.71125	Up	0.000325912	0.00482971	Kcnn4	potassium intermediate/small conductance calcium-activated channel, subfamily N, member 4	K04945	GO:0005887//integral to plasma membrane	GO:0005227//calcium activated cation channel activity;GO:0005515//protein binding	GO:0006950//response to stress;GO:0007589//body fluid secretion;GO:0015914//phospholipid transport;GO:0019725//cellular homeostasis;GO:0030001//metal ion transport;GO:0034220//ion transmembrane transport;GO:0048522//positive regulation of cellular process	gi|254553464|ref|NP_032459.3|/0/intermediate conductance calcium-activated potassium channel protein 4 [Mus musculus]
71270	1693	0	1	0.01	0.0653059	2.70721	Up	0.508954	0.776637	4933438K21Rik	RIKEN cDNA 4933438K21 gene	-	GO:0044421//extracellular region part	GO:0032934//sterol binding;GO:0071813//lipoprotein particle binding	GO:0002455//humoral immune response mediated by circulating immunoglobulin;GO:0010742//macrophage derived foam cell differentiation;GO:0010883//regulation of lipid storage;GO:0043170;GO:0044238//primary metabolic process	gi|1791243|gb|AAB41224.1|/3.36913e-48/ORF2 [Rattus norvegicus]
12919	1697	0	1	0.01	0.065152	2.70381	Up	0.508954	0.770962	Crhbp	corticotropin releasing hormone binding protein	-	GO:0000267//cell fraction;GO:0044421//extracellular region part	GO:0017046//peptide hormone binding	GO:0007610//behavior;GO:0008152//metabolic process;GO:0022414//reproductive process;GO:0023052//signaling	gi|38259188|ref|NP_940800.1|/0/corticotropin-releasing factor-binding protein precursor [Mus musculus]
12944	1698	0	1	0.01	0.0651136	2.70296	Up	0.508954	0.749986	Crp	C-reactive protein, pentraxin-related	K01672	GO:0044421//extracellular region part	GO:0032934//sterol binding;GO:0043169//cation binding;GO:0071813//lipoprotein particle binding	GO:0002455//humoral immune response mediated by circulating immunoglobulin;GO:0010742//macrophage derived foam cell differentiation;GO:0010883//regulation of lipid storage	gi|162138926|ref|NP_031794.3|/3.83085e-129/C-reactive protein precursor [Mus musculus]
56523	3398	0	2	0.01	0.0650753	2.70211	Up	0.256746	0.584669	Pmfbp1	polyamine modulated factor 1 binding protein 1	K12478	-	-	-	gi|9910570|ref|NP_064322.1|/0/polyamine-modulated factor 1-binding protein 1 [Mus musculus]
75178	1703	0	1	0.01	0.0649224	2.69872	Up	0.508954	0.763181	Meiob	meiosis specific with OB domains	-	GO:0044424//intracellular part	-	GO:0022403	gi|254675140|ref|NP_083473.1|/0/uncharacterized protein C16orf73 homolog [Mus musculus]
76668	1711	0	1	0.01	0.0646189	2.69196	Up	0.508954	0.780681	Mdh1b	malate dehydrogenase 1B, NAD (soluble)	K00025	-	GO:0016614//oxidoreductase activity, acting on CH-OH group of donors	GO:0009060//aerobic respiration;GO:0043648//dicarboxylic acid metabolic process;GO:0044238//primary metabolic process	gi|58864902|emb|CAI51917.1|/0/malate dehydrogenase 1B, NAD (soluble) [Mus musculus]
620966	1712	0	1	0.01	0.0645811	2.69111	Up	0.508954	0.773124	Gm6194	transmembrane protein 189 pseudogene	K10704	GO:0031090//organelle membrane;GO:0031224//intrinsic to membrane;GO:0043231//intracellular membrane-bounded organelle;GO:0043234//protein complex;GO:0044444//cytoplasmic part	GO:0005488//binding;GO:0016879//ligase activity, forming carbon-nitrogen bonds	GO:0002224//toll-like receptor signaling pathway;GO:0006281//DNA repair;GO:0007249//I-kappaB kinase/NF-kappaB cascade;GO:0016567//protein ubiquitination;GO:0048869//cellular developmental process;GO:0050851//antigen receptor-mediated signaling pathway;GO:0051091//positive regulation of sequence-specific DNA binding transcription factor activity	gi|21704060|ref|NP_663513.1|/5.19374e-136/transmembrane protein 189 [Mus musculus]
26972	1716	0	1	0.01	0.0644306	2.68775	Up	0.508954	0.777768	Spo11	SPO11 meiotic protein covalently bound to DSB homolog (S. cerevisiae)	K10878	GO:0043231//intracellular membrane-bounded organelle;GO:0043232	GO:0003676//nucleic acid binding;GO:0003824//catalytic activity;GO:0032559	GO:0006310//DNA recombination;GO:0007128//meiotic prophase I;GO:0007281//germ cell development;GO:0022602//ovulation cycle process;GO:0033365//protein localization to organelle;GO:0048232//male gamete generation	gi|6755624|ref|NP_036176.1|/0/meiotic recombination protein SPO11 isoform a [Mus musculus]
406220	1719	0	1	0.01	0.0643182	2.68523	Up	0.508954	0.768535	Krt77	keratin 77	K07605	GO:0005882//intermediate filament	-	-	gi|51092293|ref|NP_001003667.1|/0/keratin, type II cytoskeletal 1b [Mus musculus]
545260	1722	0	1	0.01	0.0642061	2.68271	Up	0.508954	0.766948	Arsi	arylsulfatase i	K12375	GO:0043231//intracellular membrane-bounded organelle	GO:0008484//sulfuric ester hydrolase activity;GO:0043169//cation binding	-	gi|84370328|ref|NP_001033588.1|/0/arylsulfatase I precursor [Mus musculus]
14803	3445	0	2	0.01	0.0641875	2.68229	Up	0.256746	0.57956	Grid1	glutamate receptor, ionotropic, delta 1	K05206	GO:0030313;GO:0031224//intrinsic to membrane;GO:0044459//plasma membrane part	GO:0005231//excitatory extracellular ligand-gated ion channel activity;GO:0005488//binding;GO:0008066//glutamate receptor activity	GO:0006811//ion transport;GO:0023052//signaling	gi|153792501|ref|NP_032192.2|/0/glutamate receptor delta-1 subunit precursor [Mus musculus]
100271882	1728	0	1	0.01	0.0639832	2.67769	Up	0.508954	0.759991	Gm14139	predicted gene 14139	K09228	-	GO:0043169//cation binding	-	gi|224994257|ref|NP_001139335.1|/0/zinc finger protein RP23-11F9.3-001 [Mus musculus]
70979	1358	2	13	0.165761	1.05841	2.67472	Up	0.00466096	0.0412316	Fancd2os	Fancd2 opposite strand	-	-	-	-	gi|148667071|gb|EDK99487.1|/2.0578e-103/RIKEN cDNA 4931417G12, isoform CRA_b [Mus musculus]
50702	1732	0	1	0.01	0.0638354	2.67436	Up	0.508954	0.770683	Cfhr1	complement factor H-related 1	K04004	GO:0044421//extracellular region part	-	GO:0002252	gi|7656969|ref|NP_056595.1|/0/complement factor H-related 1 precursor [Mus musculus]
75394	1734	0	1	0.01	0.0637618	2.67269	Up	0.508954	0.772635	0610040F04Rik	RIKEN cDNA 0610040F04 gene	-	-	-	-	gi|148666994|gb|EDK99410.1|/1.42414e-37/mCG1036701 [Mus musculus]
100038608	3468	0	2	0.01	0.0637618	2.67269	Up	0.256746	0.580184	Gm10389	predicted gene 10389	K09228;K10591	-	-	-	gi|74153065|dbj|BAE34520.1|/1.10312e-54/unnamed protein product [Mus musculus]
70894	1744	0	1	0.01	0.0633962	2.6644	Up	0.508954	0.751899	Efcab3	EF-hand calcium binding domain 3	-	-	GO:0046872//metal ion binding	-	gi|124486666|ref|NP_001074515.1|/0/EF-hand calcium-binding domain-containing protein 3 [Mus musculus]
27389	1745	0	1	0.01	0.0633598	2.66357	Up	0.508954	0.773894	Dusp13	dual specificity phosphatase 13	K14165	GO:0044424//intracellular part	GO:0004721//phosphoprotein phosphatase activity	GO:0006464//cellular protein modification process;GO:0006796//phosphate-containing compound metabolic process;GO:0022403;GO:0048232//male gamete generation	gi|56118225|ref|NP_038877.2|/5.72617e-148/dual specificity protein phosphatase 13 isoform 2 [Mus musculus]
74456	1745	0	1	0.01	0.0633598	2.66357	Up	0.508954	0.767982	4933424G05Rik	RIKEN cDNA 4933424G05 gene	-	-	-	-	gi|148669647|gb|EDL01594.1|/8.46107e-47/mCG145878 [Mus musculus]
55987	3506	0	2	0.01	0.0630707	2.65697	Up	0.256746	0.584907	Cpxm2	carboxypeptidase X 2 (M14 family)	K08639	GO:0044421//extracellular region part	GO:0008235//metalloexopeptidase activity;GO:0046914//transition metal ion binding	GO:0009987//cellular process;GO:0019538//protein metabolic process	gi|229092758|ref|NP_061355.3|/0/inactive carboxypeptidase-like protein X2 precursor [Mus musculus]
434825	1758	0	1	0.01	0.0628913	2.65286	Up	0.508954	0.766673	Gm14858	predicted gene 14858	-	-	-	-	gi|148682177|gb|EDL14124.1|/1.60992e-53/mCG144647 [Mus musculus]
NR_046272	1758	0	1	0.01	0.0628913	2.65286	Up	0.508954	0.748737	-	-	-	-	-	-	-
15494	1769	0	1	0.01	0.0625002	2.64386	Up	0.508954	0.77699	Hsd3b3	hydroxy-delta-5-steroid dehydrogenase, 3 beta- and steroid delta-isomerase 3	K00070	GO:0005740//mitochondrial envelope;GO:0019866//organelle inner membrane;GO:0031224//intrinsic to membrane;GO:0042598	GO:0016863//intramolecular oxidoreductase activity, transposing C=C bonds;GO:0033764//steroid dehydrogenase activity, acting on the CH-OH group of donors, NAD or NADP as acceptor	GO:0003006//developmental process involved in reproduction;GO:0006694//steroid biosynthetic process;GO:0006826//iron ion transport;GO:0010038//response to metal ion;GO:0021543//pallium development;GO:0051384//response to glucocorticoid stimulus	gi|240120132|ref|NP_001012306.2|/0/3 beta-hydroxysteroid dehydrogenase/Delta 5-->4-isomerase type 3 isoform 2 [Mus musculus]
71841	1776	0	1	0.01	0.0622539	2.63816	Up	0.508954	0.747166	1700008I05Rik	RIKEN cDNA 1700008I05 gene	-	-	-	-	gi|148691887|gb|EDL23834.1|/0/RIKEN cDNA 1700008I05 [Mus musculus]
50787	1784	0	1	0.01	0.0619747	2.63168	Up	0.508954	0.765437	Hs6st3	heparan sulfate 6-O-sulfotransferase 3	K08103	GO:0016020//membrane	GO:0016740//transferase activity	-	gi|225579038|ref|NP_056635.2|/0/heparan-sulfate 6-O-sulfotransferase 3 precursor [Mus musculus]
66183	1786	0	1	0.01	0.0619053	2.63006	Up	0.508954	0.747951	Sptssb	serine palmitoyltransferase, small subunit B	-	GO:0031211//endoplasmic reticulum palmitoyltransferase complex;GO:0031224//intrinsic to membrane	GO:0005488//binding;GO:0016454	GO:0006665//sphingolipid metabolic process	gi|148683544|gb|EDL15491.1|/2.53942e-46/RIKEN cDNA 1110032A04, isoform CRA_a [Mus musculus]
211187	3579	0	2	0.01	0.0617842	2.62724	Up	0.256746	0.582143	Lrtm2	leucine-rich repeats and transmembrane domains 2	K06839;K06850	GO:0031224//intrinsic to membrane	-	-	gi|148667192|gb|EDK99608.1|/1.10436e-174/expressed sequence AI841794 [Mus musculus]
100038584	1794	0	1	0.01	0.0616293	2.62362	Up	0.508954	0.765026	Gm14812	predicted gene 14812	-	-	-	-	gi|74187292|dbj|BAE22632.1|/2.45894e-57/unnamed protein product [Mus musculus]
211134	1800	0	1	0.01	0.0614238	2.6188	Up	0.508954	0.766535	Lzts1	leucine zipper, putative tumor suppressor 1	-	GO:0030425//dendrite;GO:0031981//nuclear lumen;GO:0044430//cytoskeletal part;GO:0044459//plasma membrane part	GO:0001071//nucleic acid binding transcription factor activity;GO:0003676//nucleic acid binding	GO:0006353//DNA-dependent transcription, termination;GO:0006354//DNA-dependent transcription, elongation;GO:0010769//regulation of cell morphogenesis involved in differentiation;GO:0050804//regulation of synaptic transmission	gi|269784743|ref|NP_955396.2|/0/leucine zipper putative tumor suppressor 1 [Mus musculus]
69315	1808	0	1	0.01	0.061152	2.6124	Up	0.508954	0.773334	1700001L19Rik	RIKEN cDNA 1700001L19 gene	-	-	-	-	gi|198278539|ref|NP_081311.1|/1.6995e-82/uncharacterized protein C5orf49 homolog [Mus musculus]
216613	5424	0	3	0.01	0.061152	2.6124	Up	0.129517	0.404048	Ccdc85a	coiled-coil domain containing 85A	-	-	-	-	gi|50511181|dbj|BAD32576.1|/0/mKIAA1912 protein [Mus musculus]
71979	1814	0	1	0.01	0.0609498	2.60762	Up	0.508954	0.746709	2410012M07Rik	RIKEN cDNA 2410012M07 gene	-	-	-	-	gi|197927238|ref|NP_082309.1|/3.78481e-98/proline-rich protein 23 [Mus musculus]
67573	5447	0	3	0.01	0.0608938	2.6063	Up	0.129517	0.4048	Loxl4	lysyl oxidase-like 4	K00280	GO:0044421//extracellular region part;GO:0044464//cell part	GO:0004888//transmembrane signaling receptor activity;GO:0016641//oxidoreductase activity, acting on the CH-NH2 group of donors, oxygen as acceptor;GO:0046914//transition metal ion binding	GO:0008152//metabolic process	gi|256665257|ref|NP_001157783.1|/0/lysyl oxidase homolog 4 isoform 1 precursor [Mus musculus]
546648	1818	0	1	0.01	0.0608157	2.60444	Up	0.508954	0.771867	Klhdc7b	kelch domain containing 7B	K10476	-	-	-	gi|237513007|ref|NP_001153650.1|/0/kelch domain containing 7B [Mus musculus]
19204	1820	0	1	0.01	0.0607488	2.60286	Up	0.508954	0.77876	Ptafr	platelet-activating factor receptor	K04279	GO:0016021//integral to membrane;GO:0031981//nuclear lumen	GO:0001530//lipopolysaccharide binding;GO:0004930//G-protein coupled receptor activity;GO:0008289//lipid binding	GO:0002237//response to molecule of bacterial origin;GO:0002376//immune system process;GO:0006952//defense response;GO:0019221//cytokine-mediated signaling pathway;GO:0022414//reproductive process;GO:0032501//multicellular organismal process;GO:0032957//inositol trisphosphate metabolic process;GO:0048017//inositol lipid-mediated signaling	gi|124487079|ref|NP_001074680.1|/0/platelet-activating factor receptor [Mus musculus]
13394	1820	0	1	0.01	0.0607488	2.60286	Up	0.508954	0.773964	Dlx4	distal-less homeobox 4	K09314	GO:0043231//intracellular membrane-bounded organelle	GO:0001071//nucleic acid binding transcription factor activity;GO:0003677//DNA binding	GO:0006351//transcription, DNA-dependent;GO:0032501//multicellular organismal process	gi|74203119|dbj|BAE26247.1|/7.88901e-112/unnamed protein product [Mus musculus]
15379	1824	0	1	0.01	0.0606156	2.59969	Up	0.508954	0.77692	Onecut1	one cut domain, family member 1	K08026	GO:0043231//intracellular membrane-bounded organelle	GO:0000982//RNA polymerase II core promoter proximal region sequence-specific DNA binding transcription factor activity;GO:0003677//DNA binding	GO:0007160//cell-matrix adhesion;GO:0007179//transforming growth factor beta receptor signaling pathway;GO:0010927;GO:0016477//cell migration;GO:0019318//hexose metabolic process;GO:0030098//lymphocyte differentiation;GO:0030855//epithelial cell differentiation;GO:0031016//pancreas development	gi|149019183|gb|EDL77824.1|/0/one cut domain, family member 1, isoform CRA_b [Rattus norvegicus]
626410	1827	0	1	0.01	0.0605161	2.59732	Up	0.508954	0.757364	Gm20755	predicted gene, 20755	-	-	-	-	gi|148703177|gb|EDL35124.1|/3.99636e-55/mCG145533 [Mus musculus]
69652	1831	0	1	0.01	0.0603839	2.59416	Up	0.508954	0.760261	2310069B03Rik	RIKEN cDNA 2310069B03 gene	-	-	-	-	gi|148666624|gb|EDK99040.1|/9.88723e-46/mCG144868 [Mus musculus]
414125	1833	0	1	0.01	0.060318	2.59259	Up	0.508954	0.771379	F830002L21Rik	RIKEN cDNA F830002L21 gene	-	-	-	-	gi|74192257|dbj|BAE34321.1|/1.48403e-33/unnamed protein product [Mus musculus]
14823	3693	0	2	0.01	0.059877	2.582	Up	0.256746	0.587458	Grm8	glutamate receptor, metabotropic 8	K04608	GO:0016021//integral to membrane;GO:0042995//cell projection;GO:0044297//cell body	GO:0001640//adenylate cyclase inhibiting G-protein coupled glutamate receptor activity	GO:0007193//adenylate cyclase-inhibiting G-protein coupled receptor signaling pathway;GO:0007270//neuron-neuron synaptic transmission;GO:0007606//sensory perception of chemical stimulus;GO:0043523//regulation of neuron apoptotic process;GO:0050804//regulation of synaptic transmission;GO:0050953//sensory perception of light stimulus	gi|116812904|ref|NP_032200.2|/0/metabotropic glutamate receptor 8 precursor [Mus musculus]
19762	1851	0	1	0.01	0.0597314	2.57849	Up	0.508954	0.778831	Rit2	Ras-like without CAAX 2	K07833	GO:0016020//membrane	GO:0005515//protein binding;GO:0017111//nucleoside-triphosphatase activity;GO:0032561//guanyl ribonucleotide binding	GO:0007169//transmembrane receptor protein tyrosine kinase signaling pathway;GO:0007267//cell-cell signaling;GO:0009207;GO:0035556//intracellular signal transduction	gi|6677747|ref|NP_033091.1|/1.12434e-113/GTP-binding protein Rit2 [Mus musculus]
71967	1854	0	1	0.01	0.0596348	2.57615	Up	0.508954	0.75389	Mageb16	melanoma antigen family B, 16	K12464;K04976	-	-	-	gi|74191235|dbj|BAE39446.1|/1.55368e-163/unnamed protein product [Mus musculus]
107585	1872	0	1	0.01	0.0590614	2.56222	Up	0.508954	0.774385	Dio3	deiodinase, iodothyronine type III	K07754	GO:0031090//organelle membrane;GO:0031224//intrinsic to membrane;GO:0043231//intracellular membrane-bounded organelle	GO:0016491//oxidoreductase activity	GO:0006807//nitrogen compound metabolic process;GO:0009058//biosynthetic process;GO:0019336;GO:0035264//multicellular organism growth	gi|255958196|ref|NP_742117.2|/4.72674e-160/type III iodothyronine deiodinase [Mus musculus]
19281	6449	1	6	0.0174526	0.102865	2.55924	Up	0.0743	0.286386	Ptprt	protein tyrosine phosphatase, receptor type, T	K13297	GO:0031224//intrinsic to membrane	GO:0004721//phosphoprotein phosphatase activity;GO:0004871//signal transducer activity;GO:0042805//actinin binding;GO:0050839//cell adhesion molecule binding	GO:0006470//protein dephosphorylation;GO:0007167//enzyme linked receptor protein signaling pathway;GO:0016337//cell-cell adhesion	gi|148674357|gb|EDL06304.1|/0/protein tyrosine phosphatase, receptor type, T [Mus musculus]
245468	3442	1	6	0.0326995	0.19273	2.55924	Up	0.0743	0.286189	Pnma3	paraneoplastic antigen MA3	K04228;K12375	GO:0031981//nuclear lumen	GO:0046914//transition metal ion binding	GO:0012501//programmed cell death	gi|23346628|ref|NP_694809.1|/0/paraneoplastic antigen Ma3 homolog [Mus musculus]
18212	7022	1	6	0.0160284	0.0944713	2.55924	Up	0.0743	0.286781	Ntrk2	neurotrophic tyrosine kinase, receptor, type 2	K04360	GO:0016021//integral to membrane;GO:0030425//dendrite;GO:0030427//site of polarized growth;GO:0033267//axon part;GO:0044297//cell body;GO:0044430//cytoskeletal part;GO:0044444//cytoplasmic part;GO:0044456//synapse part	GO:0004713//protein tyrosine kinase activity;GO:0004872//receptor activity;GO:0032559;GO:0043121//neurotrophin binding	GO:0006468//protein phosphorylation;GO:0007169//transmembrane receptor protein tyrosine kinase signaling pathway;GO:0007610//behavior;GO:0010975//regulation of neuron projection development;GO:0023061;GO:0042462//eye photoreceptor cell development;GO:0045762//positive regulation of adenylate cyclase activity;GO:0050806//positive regulation of synaptic transmission	gi|68215970|ref|NP_001020245.1|/0/BDNF/NT-3 growth factors receptor isoform a precursor [Mus musculus]
100041244	2092	1	6	0.053801	0.317102	2.55924	Up	0.0743	0.286583	Gm3230	predicted gene 3230	K13716	-	-	-	gi|293342908|ref|XP_001074167.2|/1.13299e-32/PREDICTED: OTU domain-containing protein 1-like [Rattus norvegicus]
210321	690	3	18	0.489355	2.88425	2.55924	Up	0.00098847	0.0119743	BC048679	cDNA sequence BC048679	-	-	-	-	gi|300796845|ref|NP_001180203.1|/1.7028e-86/uncharacterized protein LOC210321 isoform 1 [Mus musculus]
100034726	539	1	6	0.208816	1.23076	2.55924	Up	0.0743	0.286254	Gm15772	ribosomal protein L26 pseudogene	K02898	GO:0015934//large ribosomal subunit	GO:0003676//nucleic acid binding;GO:0005198//structural molecule activity	GO:0006412//translation;GO:0019080;GO:0031016//pancreas development;GO:0042254//ribosome biogenesis	gi|296480924|gb|DAA23039.1|/9.76143e-68/ribosomal protein L26-like [Bos taurus]
50720	3343	1	6	0.0336679	0.198438	2.55924	Up	0.0743	0.286058	Sacs	sacsin	K12564	GO:0043005//neuron projection;GO:0043231//intracellular membrane-bounded organelle	GO:0031072//heat shock protein binding;GO:0032403//protein complex binding;GO:0032559	GO:0048523//negative regulation of cellular process	gi|85677482|ref|NP_766397.2|/0/sacsin [Mus musculus]
27211	89	1	6	1.26463	7.45368	2.55924	Up	0.0743	0.286847	Snord35a	small nucleolar RNA, C/D box 35A	-	-	-	-	-
56087	14038	1	6	0.00801764	0.0472558	2.55924	Up	0.0743	0.286715	Dnahc10	dynein, axonemal, heavy chain 10	K01509	GO:0005875//microtubule associated complex;GO:0005930//axoneme	GO:0003774//motor activity;GO:0032559	GO:0007017//microtubule-based process	gi|254692843|ref|NP_062409.1|/0/dynein heavy chain 10, axonemal [Mus musculus]
68678	1761	1	6	0.0639135	0.376705	2.55924	Up	0.0743	0.286649	Smtnl1	smoothelin-like 1	K06115;K05699	GO:0031672//A band	GO:0019212//phosphatase inhibitor activity;GO:0019888//protein phosphatase regulator activity	GO:0006468//protein phosphorylation;GO:0009887//organ morphogenesis;GO:0019229//regulation of vasoconstriction;GO:0042221//response to chemical stimulus;GO:0042312//regulation of vasodilation	gi|13195656|ref|NP_077192.1|/0/smoothelin-like protein 1 [Mus musculus]
19132	1865	1	6	0.0603494	0.355698	2.55924	Up	0.0743	0.287045	Prph	peripherin	K07607	GO:0005882//intermediate filament;GO:0030424//axon;GO:0044297//cell body	GO:0005488//binding	GO:0007010//cytoskeleton organization	gi|254675339|ref|NP_001157061.1|/0/peripherin isoform 3 [Mus musculus]
381686	2248	1	6	0.0500675	0.295097	2.55924	Up	0.0743	0.286913	Kpna7	karyopherin alpha 7 (importin alpha 8)	K15043	GO:0005634//nucleus	-	GO:0006886//intracellular protein transport	gi|144446032|ref|NP_001013796.2|/0/importin subunit alpha-8 [Mus musculus]
70785	2539	1	6	0.0443291	0.261275	2.55924	Up	0.0743	0.286123	Dennd1c	DENN/MADD domain containing 1C	K01289;K12861	GO:0031982//vesicle;GO:0044444//cytoplasmic part	GO:0030695//GTPase regulator activity	-	gi|24025656|ref|NP_705779.1|/0/DENN domain-containing protein 1C [Mus musculus]
11768	1738	1	6	0.0647593	0.38169	2.55924	Up	0.0743	0.285926	Ap1m2	adaptor protein complex AP-1, mu 2 subunit	K12393	GO:0005764//lysosome;GO:0012506//vesicle membrane;GO:0030119//AP-type membrane coat adaptor complex;GO:0030136//clathrin-coated vesicle;GO:0044431//Golgi apparatus part	GO:0005488//binding	GO:0006886//intracellular protein transport;GO:0048193//Golgi vesicle transport;GO:0050688//regulation of defense response to virus	gi|160333508|ref|NP_033808.2|/0/AP-1 complex subunit mu-2 isoform 2 [Mus musculus]
60510	3816	1	6	0.0294947	0.173841	2.55924	Up	0.0743	0.286517	Syt9	synaptotagmin IX	K15290	GO:0008021//synaptic vesicle;GO:0030141//secretory granule;GO:0031224//intrinsic to membrane;GO:0044459//plasma membrane part	GO:0043169//cation binding	GO:0017156//calcium ion-dependent exocytosis;GO:0030073//insulin secretion	gi|31543799|ref|NP_068689.2|/0/synaptotagmin-9 [Mus musculus]
85030	1619	1	6	0.0695193	0.409745	2.55924	Up	0.0743	0.28632	Tnfrsf25	tumor necrosis factor receptor superfamily, member 25	K05160	GO:0016020//membrane	GO:0004872//receptor activity	GO:0006917//induction of apoptosis;GO:0007166//cell surface receptor signaling pathway	gi|114145579|ref|NP_149031.2|/0/tumor necrosis factor receptor superfamily member 25 precursor [Mus musculus]
74629	1504	1	6	0.0748349	0.441075	2.55924	Up	0.0743	0.285992	4930426L09Rik	RIKEN cDNA 4930426L09 gene	-	-	-	-	gi|12853453|dbj|BAB29746.1|/1.7076e-69/unnamed protein product [Mus musculus]
30805	2260	1	6	0.0498016	0.29353	2.55924	Up	0.0743	0.286979	Slc22a4	solute carrier family 22 (organic cation transporter), member 4	K08202	GO:0016021//integral to membrane;GO:0043231//intracellular membrane-bounded organelle;GO:0044459//plasma membrane part	GO:0015171//amino acid transmembrane transporter activity;GO:0015298//solute:cation antiporter activity;GO:0019904//protein domain specific binding;GO:0032559	GO:0006520//cellular amino acid metabolic process;GO:0006639//acylglycerol metabolic process;GO:0006865//amino acid transport;GO:0015695//organic cation transport;GO:0030001//metal ion transport;GO:0046903//secretion	gi|9790129|ref|NP_062661.1|/0/solute carrier family 22 member 4 [Mus musculus]
217212	511	3	18	0.660773	3.89458	2.55924	Up	0.00098847	0.0119657	Pyy	peptide YY	K05233	GO:0000267//cell fraction;GO:0044421//extracellular region part	GO:0005179//hormone activity	GO:0006996//organelle organization;GO:0007154//cell communication;GO:0007166//cell surface receptor signaling pathway;GO:0007631//feeding behavior;GO:0032094//response to food;GO:0032501//multicellular organismal process	gi|21703868|ref|NP_663410.1|/2.08249e-42/peptide YY precursor [Mus musculus]
68625	3895	1	6	0.0288964	0.170315	2.55924	Up	0.0743	0.286452	Wdr65	WD repeat domain 65	K10352;K06102	-	-	-	gi|260064069|ref|NP_081065.2|/0/WD repeat-containing protein 65 [Mus musculus]
15227	2425	6	36	0.278478	1.64135	2.55924	Up	2.15994e-06	6.47596e-05	Foxf1	forkhead box F1	K09399	GO:0043231//intracellular membrane-bounded organelle;GO:0043234//protein complex	GO:0000981//sequence-specific DNA binding RNA polymerase II transcription factor activity;GO:0005515//protein binding;GO:0043565//sequence-specific DNA binding;GO:0043566//structure-specific DNA binding	GO:0000122//negative regulation of transcription from RNA polymerase II promoter;GO:0007166//cell surface receptor signaling pathway;GO:0008284//positive regulation of cell proliferation;GO:0009581//detection of external stimulus;GO:0009855//determination of bilateral symmetry;GO:0009952//anterior/posterior pattern specification;GO:0010810//regulation of cell-substrate adhesion;GO:0014070//respon…	gi|238054294|sp|Q61080.2|FOXF1_MOUSE/1.93283e-164/RecName: Full=Forkhead box protein F1; AltName: Full=Forkhead-related protein FKHL5; AltName: Full=Forkhead-related transcription factor 1; Short=FREAC-1; AltName: Full=Hepatocyte nuclear factor 3 forkhead homolog 8; Short=HFH-8
76627	1876	0	1	0.01	0.0589354	2.55914	Up	0.508954	0.762432	1700110M21Rik	RIKEN cDNA 1700110M21 gene	-	-	-	-	gi|147906142|ref|NP_083956.1|/0/uncharacterized protein C2orf53 homolog [Mus musculus]
12686	1879	0	1	0.01	0.0588414	2.55683	Up	0.508954	0.778477	Elovl3	elongation of very long chain fatty acids (FEN1/Elo2, SUR4/Elo3, yeast)-like 3	K10248	GO:0031090//organelle membrane;GO:0031224//intrinsic to membrane;GO:0043231//intracellular membrane-bounded organelle	GO:0004312//fatty acid synthase activity;GO:0005488//binding	GO:0000038//very long-chain fatty acid metabolic process;GO:0006641//triglyceride metabolic process;GO:0019368//fatty acid elongation, unsaturated fatty acid;GO:0035336//long-chain fatty-acyl-CoA metabolic process	gi|6671752|ref|NP_031729.1|/4.46179e-150/elongation of very long chain fatty acids protein 3 [Mus musculus]
75818	1880	0	1	0.01	0.0588101	2.55606	Up	0.508954	0.760397	4930478L05Rik	RIKEN cDNA 4930478L05 gene	-	-	-	-	gi|148665881|gb|EDK98297.1|/3.91993e-21/mCG1038666 [Mus musculus]
20231	1903	0	1	0.01	0.0580993	2.53852	Up	0.508954	0.768327	Nkx1-2	NK1 transcription factor related, locus 2 (Drosophila)	K09309	-	GO:0001071//nucleic acid binding transcription factor activity;GO:0003677//DNA binding	GO:0006351//transcription, DNA-dependent;GO:0032501//multicellular organismal process	gi|6677853|ref|NP_033149.1|/2.87364e-112/NK1 transcription factor-related protein 2 [Mus musculus]
72058	1907	0	1	0.01	0.0579774	2.53549	Up	0.508954	0.758641	Igsf5	immunoglobulin superfamily, member 5	K06786	GO:0031224//intrinsic to membrane;GO:0043296//apical junction complex	GO:0019904//protein domain specific binding	GO:0007155//cell adhesion	gi|295444809|ref|NP_001171358.1|/0/immunoglobulin superfamily member 5 isoform 2 precursor [Mus musculus]
15413	1912	0	1	0.01	0.0578258	2.53171	Up	0.508954	0.777485	Hoxb5	homeobox B5	K09306;K09305	GO:0043231//intracellular membrane-bounded organelle	GO:0001071//nucleic acid binding transcription factor activity;GO:0003677//DNA binding	GO:0001501//skeletal system development;GO:0003002//regionalization;GO:0006351//transcription, DNA-dependent;GO:0030855//epithelial cell differentiation;GO:0048562//embryonic organ morphogenesis	gi|160358780|ref|NP_032294.2|/1.81082e-114/homeobox protein Hox-B5 [Mus musculus]
109332	3849	0	2	0.01	0.0574502	2.52231	Up	0.256746	0.577696	Cdcp1	CUB domain containing protein 1	K06732	GO:0031224//intrinsic to membrane	-	-	gi|61098143|ref|NP_598735.2|/0/CUB domain-containing protein 1 precursor [Mus musculus]
12477	1931	0	1	0.01	0.0572568	2.51745	Up	0.508954	0.756225	Ctla4	cytotoxic T-lymphocyte-associated protein 4	K06538	GO:0009986//cell surface;GO:0016021//integral to membrane;GO:0030139//endocytic vesicle	GO:0004871//signal transducer activity;GO:0005488//binding	GO:0006915//apoptotic process;GO:0030888//regulation of B cell proliferation;GO:0031294;GO:0033554//cellular response to stress;GO:0042098//T cell proliferation;GO:0045581//negative regulation of T cell differentiation;GO:0050851//antigen receptor-mediated signaling pathway	gi|148667743|gb|EDL00160.1|/1.34965e-133/cytotoxic T-lymphocyte-associated protein 4 [Mus musculus]
15450	1934	0	1	0.01	0.057168	2.51521	Up	0.508954	0.765505	Lipc	lipase, hepatic	K01046	GO:0005768//endosome;GO:0034358//plasma lipoprotein particle;GO:0042995//cell projection	GO:0004091//carboxylesterase activity;GO:0005539//glycosaminoglycan binding;GO:0016298//lipase activity;GO:0016747//transferase activity, transferring acyl groups other than amino-acyl groups;GO:0043394//proteoglycan binding;GO:0071813//lipoprotein particle binding	GO:0001101//response to acid;GO:0006461//protein complex assembly;GO:0006631//fatty acid metabolic process;GO:0006641//triglyceride metabolic process;GO:0009991//response to extracellular stimulus;GO:0010038//response to metal ion;GO:0016070//RNA metabolic process;GO:0016125//sterol metabolic process;GO:0030166//proteoglycan biosynthetic process;GO:0030301//cholesterol transport;GO:0031960//respo…	gi|31982278|ref|NP_032306.2|/0/hepatic triacylglycerol lipase precursor [Mus musculus]
18505	3868	0	2	0.01	0.057168	2.51521	Up	0.256746	0.580418	Pax3	paired box gene 3	K09381	GO:0043231//intracellular membrane-bounded organelle;GO:0043234//protein complex	GO:0000981//sequence-specific DNA binding RNA polymerase II transcription factor activity;GO:0003677//DNA binding	GO:0001667//ameboidal cell migration;GO:0008283//cell proliferation;GO:0010092//specification of organ identity;GO:0012501//programmed cell death;GO:0014020;GO:0021515//cell differentiation in spinal cord;GO:0045165//cell fate commitment;GO:0050954//sensory perception of mechanical stimulus	gi|26377023|dbj|BAB28278.2|/0/unnamed protein product [Mus musculus]
22264	639	11	64	1.93751	11.0736	2.51485	Up	2.93346e-10	1.68674e-08	Prap1	proline-rich acidic protein 1	-	-	-	-	gi|188219510|ref|NP_033501.2|/8.97842e-73/proline-rich acidic protein 1 precursor [Mus musculus]
NR_045874	1935	0	1	0.01	0.0571385	2.51446	Up	0.508954	0.759181	-	-	-	-	-	-	-
319229	1939	0	1	0.01	0.0570206	2.51148	Up	0.508954	0.765849	Sctr	secretin receptor	K04588	GO:0016021//integral to membrane	GO:0004930//G-protein coupled receptor activity;GO:0005488//binding	GO:0003008;GO:0007166//cell surface receptor signaling pathway	gi|145699143|ref|NP_001012322.2|/0/secretin receptor precursor [Mus musculus]
73707	3889	0	2	0.01	0.0568593	2.5074	Up	0.256746	0.581828	Gucy2g	guanylate cyclase 2g	K12323	GO:0005626//insoluble fraction;GO:0009986//cell surface;GO:0031224//intrinsic to membrane;GO:0044424//intracellular part	GO:0001653//peptide receptor activity;GO:0009975//cyclase activity;GO:0016301//kinase activity;GO:0016829//lyase activity;GO:0032559;GO:0032561//guanyl ribonucleotide binding	GO:0006164//purine nucleotide biosynthetic process;GO:0006464//cellular protein modification process;GO:0007166//cell surface receptor signaling pathway;GO:0009124//nucleoside monophosphate biosynthetic process	gi|124487301|ref|NP_001074545.1|/0/guanylate cyclase 2G precursor [Mus musculus]
225583	1957	0	1	0.01	0.0564961	2.49815	Up	0.508954	0.751833	A730017C20Rik	RIKEN cDNA A730017C20 gene	-	GO:0016020//membrane;GO:0031224//intrinsic to membrane	-	-	gi|298566284|ref|NP_001161397.2|/4.66152e-107/UPF0258 protein KIAA1024-like homolog isoform c [Mus musculus]
636808	3915	0	2	0.01	0.0564817	2.49778	Up	0.256746	0.586259	Cntnap5a	contactin associated protein-like 5A	K07380	GO:0031224//intrinsic to membrane	GO:0004175//endopeptidase activity;GO:0005515//protein binding	GO:0009987//cellular process;GO:0019538//protein metabolic process;GO:0023052//signaling	gi|116734827|ref|NP_001070893.1|/0/contactin-associated protein like 5-1 precursor [Mus musculus]
330052	1964	0	1	0.01	0.0562948	2.493	Up	0.508954	0.763454	A930003O13Rik	RIKEN cDNA A930003O13 gene	-	GO:0031224//intrinsic to membrane	-	-	gi|351706036|gb|EHB08955.1|/2.23773e-75/Lipoma HMGIC fusion partner-like 3 protein, partial [Heterocephalus glaber]
74437	1970	0	1	0.01	0.0561233	2.4886	Up	0.508954	0.759383	4933402E13Rik	RIKEN cDNA 4933402E13 gene	K12464;K04976	-	-	-	gi|317008601|ref|NP_001186925.1|/3.60951e-166/melanoma-associated antigen 11-like [Mus musculus]
100504594	1972	0	1	0.01	0.0560664	2.48714	Up	0.508954	0.780753	A630012P03Rik	RIKEN cDNA A630012P03 gene	-	-	-	-	gi|148697166|gb|EDL29113.1|/3.09127e-125/mCG147983 [Mus musculus]
245525	1972	0	1	0.01	0.0560664	2.48714	Up	0.508954	0.78061	Hsf3	heat shock transcription factor 3	K09415;K09416	GO:0043231//intracellular membrane-bounded organelle	GO:0001071//nucleic acid binding transcription factor activity;GO:0003677//DNA binding	GO:0006357//regulation of transcription from RNA polymerase II promoter;GO:0050896//response to stimulus	gi|292630788|sp|D0VYS2.1|HSF3_MOUSE/0/RecName: Full=Heat shock factor protein 3; Short=HSF 3; AltName: Full=Heat shock transcription factor 3; Short=HSTF 3; Short=mHSF3
14917	3951	0	2	0.01	0.055967	2.48458	Up	0.256746	0.578626	Gucy2c	guanylate cyclase 2c	K12320	GO:0031224//intrinsic to membrane	GO:0004871//signal transducer activity;GO:0009975//cyclase activity;GO:0016301//kinase activity;GO:0016829//lyase activity;GO:0032559;GO:0032561//guanyl ribonucleotide binding	GO:0006164//purine nucleotide biosynthetic process;GO:0006464//cellular protein modification process;GO:0007167//enzyme linked receptor protein signaling pathway;GO:0008283//cell proliferation;GO:0009124//nucleoside monophosphate biosynthetic process;GO:0042221//response to chemical stimulus	gi|187960051|ref|NP_001120790.1|/0/heat-stable enterotoxin receptor isoform 1 precursor [Mus musculus]
22409	1977	0	1	0.01	0.0559246	2.48348	Up	0.508954	0.780824	Wnt10a	wingless related MMTV integration site 10a	K01357	GO:0016020//membrane;GO:0031012//extracellular matrix	GO:0005102//receptor binding;GO:0060089	GO:0000122//negative regulation of transcription from RNA polymerase II promoter;GO:0001942//hair follicle development;GO:0003002//regionalization;GO:0007154//cell communication;GO:0007423//sensory organ development;GO:0008406//gonad development;GO:0035567//non-canonical Wnt receptor signaling pathway;GO:0042475//odontogenesis of dentin-containing tooth;GO:0048729//tissue morphogenesis;GO:0048732…	gi|6678587|ref|NP_033544.1|/0/protein Wnt-10a precursor [Mus musculus]
171209	1978	0	1	0.01	0.0558963	2.48275	Up	0.508954	0.769434	Asic3	acid-sensing (proton-gated) ion channel 3	K04830	GO:0016021//integral to membrane;GO:0044424//intracellular part	GO:0005272//sodium channel activity;GO:0019904//protein domain specific binding;GO:0042927	GO:0006814//sodium ion transport;GO:0006950//response to stress;GO:0015891//siderophore transport;GO:0023052//signaling;GO:0050907//detection of chemical stimulus involved in sensory perception;GO:0050961//detection of temperature stimulus involved in sensory perception;GO:0050974//detection of mechanical stimulus involved in sensory perception	gi|147905662|ref|NP_892045.2|/0/acid-sensing ion channel 3 [Mus musculus]
104759	1978	0	1	0.01	0.0558963	2.48275	Up	0.508954	0.763795	Pld4	phospholipase D family, member 4	-	GO:0031224//intrinsic to membrane	GO:0004620//phospholipase activity;GO:0005488//binding	GO:0006629//lipid metabolic process	gi|30725764|ref|NP_849242.1|/0/phospholipase D4 [Mus musculus]
NR_045793	3977	0	2	0.01	0.0556012	2.47511	Up	0.256746	0.584273	-	-	-	-	-	-	-
224530	1991	0	1	0.01	0.0555313	2.4733	Up	0.508954	0.781824	Acat3	acetyl-Coenzyme A acetyltransferase 3	K00626	GO:0043231//intracellular membrane-bounded organelle;GO:0044444//cytoplasmic part	GO:0016453	GO:0007417//central nervous system development;GO:0007584//response to nutrient;GO:0044248//cellular catabolic process;GO:0070542//response to fatty acid	gi|110625948|ref|NP_694791.2|/0/acetyl-Coenzyme A acetyltransferase 3 [Mus musculus]
272643	1995	0	1	0.01	0.05542	2.47041	Up	0.508954	0.763113	Prss43	protease, serine, 43	K09625;K09629;K09640	-	-	-	gi|41054966|ref|NP_955765.1|/0/protease, serine, 43 precursor [Mus musculus]
17180	2002	0	1	0.01	0.0552262	2.46535	Up	0.508954	0.746905	Matn1	matrilin 1, cartilage matrix protein	K06238	GO:0031012//extracellular matrix	GO:0005198//structural molecule activity;GO:0005488//binding	GO:0065003	gi|171846231|ref|NP_034899.2|/0/cartilage matrix protein precursor [Mus musculus]
434674	2004	0	1	0.01	0.0551711	2.46391	Up	0.508954	0.750117	Slc22a28	solute carrier family 22, member 28	K08206	GO:0031224//intrinsic to membrane	GO:0005215//transporter activity	-	gi|268837834|ref|NP_001013842.2|/0/uncharacterized protein LOC434674 [Mus musculus]
18183	4012	0	2	0.01	0.0551161	2.46247	Up	0.256746	0.582221	Nrg3	neuregulin 3	K05457	GO:0016021//integral to membrane	GO:0005102//receptor binding;GO:0030296//protein tyrosine kinase activator activity	GO:0016049//cell growth;GO:0035556//intracellular signal transduction;GO:0048732//gland development;GO:0060788//ectodermal placode formation	gi|6679128|ref|NP_032760.1|/0/pro-neuregulin-3, membrane-bound isoform isoform 1 [Mus musculus]
NM_001256107	4019	0	2	0.01	0.0550201	2.45996	Up	0.256746	0.587698	-	-	-	-	-	-	-
15564	2019	0	1	0.01	0.0547612	2.45315	Up	0.508954	0.779613	Htr5b	5-hydroxytryptamine (serotonin) receptor 5B	K04161	GO:0031224//intrinsic to membrane	GO:0008227//G-protein coupled amine receptor activity;GO:0043176//amine binding	GO:0007186//G-protein coupled receptor signaling pathway	gi|162135957|ref|NP_034613.2|/3.25829e-170/5-hydroxytryptamine receptor 5B [Mus musculus]
97402	2020	0	1	0.01	0.0547341	2.45244	Up	0.508954	0.767017	C86187	expressed sequence C86187	K03873	GO:0000153//cytoplasmic ubiquitin ligase complex;GO:0031981//nuclear lumen	GO:0005515//protein binding;GO:0019787//small conjugating protein ligase activity	GO:0006354//DNA-dependent transcription, elongation;GO:0006357//regulation of transcription from RNA polymerase II promoter;GO:0032446//protein modification by small protein conjugation;GO:0045935;GO:0065003	gi|13385800|ref|NP_080581.1|/2.51357e-29/transcription elongation factor B polypeptide 2 [Mus musculus]
231103	2024	0	1	0.01	0.0546259	2.44959	Up	0.508954	0.763249	Gckr	glucokinase regulatory protein	-	GO:0031981//nuclear lumen;GO:0044444//cytoplasmic part	GO:0005515//protein binding;GO:0030234//enzyme regulator activity;GO:0070061//fructose binding	GO:0006082//organic acid metabolic process;GO:0006606//protein import into nucleus;GO:0009732;GO:0010467//gene expression;GO:0015758//glucose transport;GO:0033131;GO:0042593//glucose homeostasis;GO:0044092//negative regulation of molecular function;GO:0055088//lipid homeostasis	gi|21450293|ref|NP_659158.1|/0/glucokinase regulatory protein [Mus musculus]
140477	4054	0	2	0.01	0.0545451	2.44745	Up	0.256746	0.5861	Dmbx1	diencephalon/mesencephalon homeobox 1	K09329;K09324;K09451;K09337	GO:0043234//protein complex	GO:0001071//nucleic acid binding transcription factor activity;GO:0003677//DNA binding;GO:0042802//identical protein binding;GO:0046983//protein dimerization activity	GO:0006357//regulation of transcription from RNA polymerase II promoter;GO:0007417//central nervous system development;GO:0007626//locomotory behavior;GO:0007631//feeding behavior;GO:0040007//growth	gi|70909349|ref|NP_001020738.1|/7.96998e-145/diencephalon/mesencephalon homeobox protein 1 isoform b [Mus musculus]
545481	2028	0	1	0.01	0.0545182	2.44674	Up	0.508954	0.756827	Arhgap40	Rho GTPase activating protein 40	K08878;K10360	-	-	-	gi|123287723|emb|CAM23059.1|/0/likely orthologue of H. sapiens chromosome 20 open reading frame 95 (C20orf95) [Mus musculus]
70956	2046	0	1	0.01	0.0540386	2.43399	Up	0.508954	0.772216	Tex19.2	testis expressed gene 19.2	-	GO:0043231//intracellular membrane-bounded organelle	-	-	gi|13937371|ref|NP_081898.1|/8.08172e-177/testis-expressed protein 19.2 [Mus musculus]
20997	2046	0	1	0.01	0.0540386	2.43399	Up	0.508954	0.766123	T	brachyury	K10172	GO:0043231//intracellular membrane-bounded organelle	GO:0001071//nucleic acid binding transcription factor activity;GO:0003677//DNA binding	GO:0000003//reproduction;GO:0000578//embryonic axis specification;GO:0001702//gastrulation with mouth forming second;GO:0001840//neural plate development;GO:0006357//regulation of transcription from RNA polymerase II promoter;GO:0007165//signal transduction;GO:0008283//cell proliferation;GO:0009952//anterior/posterior pattern specification;GO:0014020;GO:0030154//cell differentiation;GO:0048568//e…	gi|6678203|ref|NP_033335.1|/0/brachyury protein [Mus musculus]
12613	2046	0	1	0.01	0.0540386	2.43399	Up	0.508954	0.748213	Cel	carboxyl ester lipase	K12298	GO:0005783//endoplasmic reticulum;GO:0030141//secretory granule;GO:0032991//macromolecular complex;GO:0042598;GO:0044421//extracellular region part;GO:0044425//membrane part	GO:0004091//carboxylesterase activity;GO:0005515//protein binding;GO:0005539//glycosaminoglycan binding;GO:0046625//sphingolipid binding	GO:0006464//cellular protein modification process;GO:0006631//fatty acid metabolic process;GO:0006639//acylglycerol metabolic process;GO:0006672//ceramide metabolic process;GO:0007589//body fluid secretion;GO:0008203//cholesterol metabolic process;GO:0030301//cholesterol transport;GO:0044240//multicellular organismal lipid catabolic process;GO:0051969	gi|6753406|ref|NP_034015.1|/0/bile salt-activated lipase precursor [Mus musculus]
226518	4548	2	11	0.049495	0.267412	2.43371	Up	0.0141764	0.0924715	Nmnat2	nicotinamide nucleotide adenylyltransferase 2	K06210	GO:0012505//endomembrane system;GO:0043231//intracellular membrane-bounded organelle	GO:0032559;GO:0070566//adenylyltransferase activity	GO:0019359//nicotinamide nucleotide biosynthetic process	gi|30425202|ref|NP_780669.1|/3.89824e-172/nicotinamide mononucleotide adenylyltransferase 2 [Mus musculus]
94180	2775	2	11	0.0811183	0.438267	2.43371	Up	0.0141764	0.0925075	Acsbg1	acyl-CoA synthetase bubblegum family member 1	K15013	GO:0031410//cytoplasmic vesicle;GO:0042579//microbody;GO:0042598	GO:0015645//fatty acid ligase activity;GO:0032559	GO:0006631//fatty acid metabolic process;GO:0006915//apoptotic process;GO:0008366//axon ensheathment;GO:0031960//response to corticosteroid stimulus	gi|37360022|dbj|BAC97989.1|/0/mKIAA0631 protein [Mus musculus]
268958	2575	4	22	0.174838	0.944615	2.43371	Up	0.000368884	0.00534388	Capn11	calpain 11	K08580	GO:0030141//secretory granule	GO:0004197//cysteine-type endopeptidase activity;GO:0046872//metal ion binding	GO:0019538//protein metabolic process	gi|62000644|ref|NP_001013789.1|/0/calpain-11 [Mus musculus]
328531	2053	0	1	0.01	0.0538543	2.42906	Up	0.508954	0.770892	9330182O14Rik	RIKEN cDNA 9330182O14 gene	-	-	-	-	gi|365906253|ref|NP_001242985.1|/6.39781e-81/uncharacterized protein LOC328531 [Mus musculus]
13850	2062	0	1	0.01	0.0536193	2.42275	Up	0.508954	0.747493	Ephx2	epoxide hydrolase 2, cytoplasmic	K08726	GO:0000267//cell fraction;GO:0005924//cell-substrate adherens junction;GO:0031981//nuclear lumen;GO:0042579//microbody	GO:0016791//phosphatase activity;GO:0016803;GO:0042802//identical protein binding;GO:0046872//metal ion binding	GO:0001676//long-chain fatty acid metabolic process;GO:0002538;GO:0006725//cellular aromatic compound metabolic process;GO:0006796//phosphate-containing compound metabolic process;GO:0006875//cellular metal ion homeostasis;GO:0007600//sensory perception;GO:0008217//regulation of blood pressure;GO:0042221//response to chemical stimulus;GO:0042311//vasodilation	gi|31982393|ref|NP_031966.2|/0/epoxide hydrolase 2 [Mus musculus]
208634	2064	0	1	0.01	0.0535673	2.42135	Up	0.508954	0.780182	Tspan10	tetraspanin 10	K10303	GO:0044464//cell part	-	-	gi|259906393|ref|NP_663338.2|/4.9688e-166/tetraspanin-10 [Mus musculus]
240873	2064	0	1	0.01	0.0535673	2.42135	Up	0.508954	0.758439	Tnfsf18	tumor necrosis factor (ligand) superfamily, member 18	K05479	-	GO:0005515//protein binding	GO:0009987//cellular process;GO:0023052//signaling	gi|148707366|gb|EDL39313.1|/1.13291e-85/tumor necrosis factor (ligand) superfamily, member 18 [Mus musculus]
15559	2073	0	1	0.01	0.0533347	2.41508	Up	0.508954	0.780325	Htr2b	5-hydroxytryptamine (serotonin) receptor 2B	K04157	GO:0031224//intrinsic to membrane;GO:0044424//intracellular part	GO:0004629//phospholipase C activity;GO:0005083//small GTPase regulator activity;GO:0005261//cation channel activity;GO:0005515//protein binding;GO:0008227//G-protein coupled amine receptor activity;GO:0043176//amine binding	GO:0000165//MAPK cascade;GO:0001667//ameboidal cell migration;GO:0001935//endothelial cell proliferation;GO:0002029//desensitization of G-protein coupled receptor protein signaling pathway;GO:0006164//purine nucleotide biosynthetic process;GO:0006816//calcium ion transport;GO:0006914//autophagy;GO:0006915//apoptotic process;GO:0007200//phospholipase C-activating G-protein coupled receptor signali…	gi|54090|emb|CAA78824.1|/0/serotonin receptor [Mus musculus]
107831	6227	0	3	0.01	0.0532662	2.41322	Up	0.129517	0.405177	Bai1	brain-specific angiogenesis inhibitor 1	K04596	GO:0016021//integral to membrane;GO:0030054//cell junction	GO:0004888//transmembrane signaling receptor activity;GO:0005488//binding	GO:0001525//angiogenesis;GO:0007186//G-protein coupled receptor signaling pathway;GO:0008283//cell proliferation;GO:0048667//cell morphogenesis involved in neuron differentiation	gi|92110033|ref|NP_778156.2|/0/brain-specific angiogenesis inhibitor 1 precursor [Mus musculus]
19218	2090	0	1	0.01	0.0529009	2.40329	Up	0.508954	0.769712	Ptger3	prostaglandin E receptor 3 (subtype EP3)	K04260	GO:0012505//endomembrane system;GO:0016021//integral to membrane	GO:0004955//prostaglandin receptor activity;GO:0005488//binding	GO:0001660//fever generation;GO:0003014//renal system process;GO:0007187//G-protein coupled receptor signaling pathway, coupled to cyclic nucleotide second messenger;GO:0010467//gene expression;GO:0015698//inorganic anion transport;GO:0051480//cytosolic calcium ion homeostasis	gi|86355516|ref|NP_035326.2|/0/prostaglandin E2 receptor EP3 subtype [Mus musculus]
104079	2093	0	1	0.01	0.0528251	2.40122	Up	0.508954	0.759923	Nxph3	neurexophilin 3	-	-	GO:0005515//protein binding	GO:0007186//G-protein coupled receptor signaling pathway	gi|18699994|ref|NP_570928.1|/1.33763e-150/neurexophilin-3 precursor [Mus musculus]
20451	6306	0	3	0.01	0.0525989	2.39503	Up	0.129517	0.404499	St8sia3	ST8 alpha-N-acetyl-neuraminide alpha-2,8-sialyltransferase 3	K06613	GO:0031228//intrinsic to Golgi membrane	GO:0008373//sialyltransferase activity	GO:0006487//protein N-linked glycosylation;GO:0006687//glycosphingolipid metabolic process	gi|62087572|dbj|BAD92233.1|/0/ST8 alpha-N-acetyl-neuraminide alpha-2,8-sialyltransferase 3 variant [Homo sapiens]
16005	2111	0	1	0.01	0.0523747	2.38887	Up	0.508954	0.780396	Igfals	insulin-like growth factor binding protein, acid labile subunit	K13023	GO:0016942//insulin-like growth factor binding protein complex;GO:0042598	GO:0019838//growth factor binding	GO:0009987//cellular process;GO:0023052//signaling	gi|60359992|dbj|BAD90215.1|/0/mKIAA4111 protein [Mus musculus]
216166	2112	0	1	0.01	0.0523499	2.38819	Up	0.508954	0.757163	Plk5	polo-like kinase 5	K08861	-	GO:0004672//protein kinase activity;GO:0032559;GO:0043169//cation binding	GO:0006464//cellular protein modification process;GO:0023052//signaling	gi|65508357|ref|NP_898975.2|/0/inactive serine/threonine-protein kinase PLK5 [Mus musculus]
101320	2116	0	1	0.01	0.0522509	2.38546	Up	0.508954	0.759856	Dyrk4	dual-specificity tyrosine-(Y)-phosphorylation regulated kinase 4	K08825	GO:0043231//intracellular membrane-bounded organelle	GO:0004672//protein kinase activity;GO:0032559;GO:0043169//cation binding	GO:0006464//cellular protein modification process	gi|295444860|ref|NP_997093.2|/0/dual specificity tyrosine-phosphorylation-regulated kinase 4 [Mus musculus]
75750	2124	0	1	0.01	0.0520541	2.38001	Up	0.508954	0.766329	Slc10a6	solute carrier family 10 (sodium/bile acid cotransporter family), member 6	K14346	GO:0031224//intrinsic to membrane	GO:0005343//organic acid:sodium symporter activity;GO:0008514//organic anion transmembrane transporter activity	GO:0015711//organic anion transport;GO:0015718//monocarboxylic acid transport;GO:0035725//sodium ion transmembrane transport	gi|21313062|ref|NP_083691.1|/0/solute carrier family 10 member 6 [Mus musculus]
26437	2126	0	1	0.01	0.0520051	2.37865	Up	0.508954	0.769157	Psg17	pregnancy specific glycoprotein 17	K06499	-	-	GO:0002376//immune system process;GO:0009690//cytokinin metabolic process;GO:0022414//reproductive process	gi|6679495|ref|NP_031703.1|/0/pregnancy specific glycoprotein 17 [Mus musculus]
83555	2128	0	1	0.01	0.0519563	2.3773	Up	0.508954	0.753225	Tex13	testis expressed gene 13	-	-	-	-	gi|13878205|ref|NP_113558.1|/2.07523e-90/testis expressed 13B [Mus musculus]
78058	2140	0	1	0.01	0.0516649	2.36918	Up	0.508954	0.758574	4930578E11Rik	RIKEN cDNA 4930578E11 gene	-	-	-	-	gi|148664604|gb|EDK97020.1|/6.16912e-34/mCG119571 [Mus musculus]
621239	2141	0	1	0.01	0.0516408	2.36851	Up	0.508954	0.771937	Nhlrc4	NHL repeat containing 4	K10607	-	-	-	gi|148690529|gb|EDL22476.1|/4.26747e-160/mCG48762 [Mus musculus]
66722	2144	0	1	0.01	0.0515685	2.36649	Up	0.508954	0.776496	Spag16	sperm associated antigen 16	K01062	GO:0005930//axoneme;GO:0015630//microtubule cytoskeleton	GO:0005488//binding	GO:0010927;GO:0048232//male gamete generation	gi|70887605|ref|NP_083436.2|/0/sperm-associated antigen 16 protein isoform 1 [Mus musculus]
11608	2147	0	1	0.01	0.0514965	2.36447	Up	0.508954	0.775932	Agtr1b	angiotensin II receptor, type 1b	K04166	GO:0012505//endomembrane system;GO:0016021//integral to membrane;GO:0019867//outer membrane;GO:0031988//membrane-bounded vesicle;GO:0043005//neuron projection;GO:0043231//intracellular membrane-bounded organelle;GO:0044459//plasma membrane part	GO:0001595//angiotensin receptor activity;GO:0001664//G-protein coupled receptor binding;GO:0008047//enzyme activator activity;GO:0046983//protein dimerization activity	GO:0001658//branching involved in ureteric bud morphogenesis;GO:0001881//receptor recycling;GO:0001944//vasculature development;GO:0001976//neurological system process involved in regulation of systemic arterial blood pressure;GO:0001999//renal response to blood flow involved in circulatory renin-angiotensin regulation of systemic arterial blood pressure;GO:0002016//regulation of blood volume by …	gi|149048543|gb|EDM01084.1|/0/rCG41589 [Rattus norvegicus]
14744	2153	0	1	0.01	0.051353	2.36045	Up	0.508954	0.770197	Gpr65	G-protein coupled receptor 65	K08416	GO:0016021//integral to membrane	GO:0004888//transmembrane signaling receptor activity	GO:0002376//immune system process;GO:0006171//cAMP biosynthetic process;GO:0007166//cell surface receptor signaling pathway;GO:0009268//response to pH;GO:0012501//programmed cell death;GO:0032233//positive regulation of actin filament bundle assembly;GO:0032321//positive regulation of Rho GTPase activity;GO:0032501//multicellular organismal process	gi|6680063|ref|NP_032178.1|/0/psychosine receptor [Mus musculus]
11922	2154	0	1	0.01	0.0513291	2.35978	Up	0.508954	0.767293	Neurod6	neurogenic differentiation 6	K09080	GO:0043231//intracellular membrane-bounded organelle	GO:0003676//nucleic acid binding	GO:0006351//transcription, DNA-dependent;GO:0021766//hippocampus development;GO:0048869//cellular developmental process	gi|157823315|ref|NP_001102707.1|/2.35657e-166/neurogenic differentiation 6 [Rattus norvegicus]
NR_046209	2171	0	1	0.01	0.0509272	2.34844	Up	0.508954	0.774455	-	-	-	-	-	-	-
170761	2181	0	1	0.01	0.0506937	2.34181	Up	0.508954	0.770128	Pdzd3	PDZ domain containing 3	K13358	GO:0005626//insoluble fraction;GO:0016020//membrane;GO:0032991//macromolecular complex;GO:0042995//cell projection;GO:0043231//intracellular membrane-bounded organelle;GO:0044444//cytoplasmic part	GO:0004857//enzyme inhibitor activity;GO:0005515//protein binding;GO:0016248//channel inhibitor activity	GO:0006182//cGMP biosynthetic process;GO:0007167//enzyme linked receptor protein signaling pathway;GO:0019935//cyclic-nucleotide-mediated signaling;GO:0042044//fluid transport;GO:0042221//response to chemical stimulus;GO:0050790//regulation of catalytic activity	gi|153791851|ref|NP_573489.2|/0/Na(+)/H(+) exchange regulatory cofactor NHE-RF4 [Mus musculus]
320701	2182	0	1	0.01	0.0506704	2.34114	Up	0.508954	0.754422	Fam19a4	family with sequence similarity 19, member A4	-	-	-	-	gi|26349215|dbj|BAC38247.1|/1.17813e-72/unnamed protein product [Mus musculus]
235435	2187	0	1	0.01	0.0505546	2.33784	Up	0.508954	0.754156	Lctl	lactase-like	K01229	GO:0031090//organelle membrane;GO:0031224//intrinsic to membrane;GO:0043231//intracellular membrane-bounded organelle	GO:0016798//hydrolase activity, acting on glycosyl bonds;GO:0043167//ion binding	GO:0044238//primary metabolic process	gi|22003882|ref|NP_665834.1|/0/lactase-like protein precursor [Mus musculus]
71263	2191	0	1	0.01	0.0504623	2.33521	Up	0.508954	0.766604	Mro	maestro	K01175	GO:0031981//nuclear lumen	-	-	gi|89274177|ref|NP_082017.2|/3.38775e-136/protein maestro [Mus musculus]
212998	2192	0	1	0.01	0.0504393	2.33455	Up	0.508954	0.772565	BC016579	cDNA sequence, BC016579	K14726	GO:0043231//intracellular membrane-bounded organelle;GO:0044425//membrane part	-	-	gi|225543189|ref|NP_663364.2|/4.45543e-112/TPA-induced transmembrane protein homolog [Mus musculus]
216781	2192	0	1	0.01	0.0504393	2.33455	Up	0.508954	0.748803	Trim58	tripartite motif-containing 58	K12027	GO:0044464//cell part	GO:0046914//transition metal ion binding	-	gi|84794599|ref|NP_001034136.1|/0/tripartite motif-containing protein 58 [Mus musculus]
56735	2193	0	1	0.01	0.0504163	2.33389	Up	0.508954	0.754222	Krt71	keratin 71	K07605	GO:0005882//intermediate filament	GO:0005198//structural molecule activity	GO:0001942//hair follicle development;GO:0006996//organelle organization	gi|9910294|ref|NP_064340.1|/0/keratin, type II cytoskeletal 71 [Mus musculus]
78800	2199	0	1	0.01	0.0502787	2.32995	Up	0.508954	0.766742	4930480K15Rik	RIKEN cDNA 4930480K15 gene	-	-	-	-	gi|148706713|gb|EDL38660.1|/9.21328e-41/mCG145009 [Mus musculus]
207911	2205	0	1	0.01	0.0501419	2.32602	Up	0.508954	0.760667	Mchr1	melanin-concentrating hormone receptor 1	K04320	GO:0016021//integral to membrane;GO:0072372//primary cilium	GO:0005515//protein binding;GO:0008528//G-protein coupled peptide receptor activity;GO:0016500//protein-hormone receptor activity	GO:0007188//adenylate cyclase-modulating G-protein coupled receptor signaling pathway;GO:0007610//behavior;GO:0043270//positive regulation of ion transport;GO:0044237//cellular metabolic process;GO:0051480//cytosolic calcium ion homeostasis	gi|34098567|sp|Q8JZL2.2|MCHR1_MOUSE/0/RecName: Full=Melanin-concentrating hormone receptor 1; Short=MCH receptor 1; Short=MCH-R1; Short=MCHR-1; AltName: Full=G-protein coupled receptor 24; AltName: Full=MCH-1R; Short=MCH1R; Short=MCHR; AltName: Full=SLC-1; AltName: Full=Somatostatin receptor-like protein
13711	2216	0	1	0.01	0.049893	2.31884	Up	0.508954	0.760803	Elf5	E74-like factor 5	K09429	GO:0043231//intracellular membrane-bounded organelle	GO:0001071//nucleic acid binding transcription factor activity;GO:0003677//DNA binding	GO:0006351//transcription, DNA-dependent;GO:0030855//epithelial cell differentiation	gi|224922782|ref|NP_034255.2|/8.99401e-153/ETS-related transcription factor Elf-5 [Mus musculus]
71373	2224	0	1	0.01	0.0497135	2.31364	Up	0.508954	0.781324	Prr16	proline rich 16	-	-	-	-	gi|124487027|ref|NP_001074693.1|/1.66652e-114/proline-rich protein 16 [Mus musculus]
18377	2226	0	1	0.01	0.0496689	2.31234	Up	0.508954	0.773754	Omg	oligodendrocyte myelin glycoprotein	K08764;K06261;K10170	GO:0031224//intrinsic to membrane	GO:0042802//identical protein binding	GO:0007169//transmembrane receptor protein tyrosine kinase signaling pathway;GO:0014003//oligodendrocyte development;GO:0031099//regeneration;GO:0031345//negative regulation of cell projection organization;GO:0048670	gi|226874869|ref|NP_062282.2|/0/oligodendrocyte-myelin glycoprotein precursor [Mus musculus]
52815	2235	0	1	0.01	0.0494689	2.30652	Up	0.508954	0.751371	Ldhd	lactate dehydrogenase D	K00102	GO:0019866//organelle inner membrane;GO:0043231//intracellular membrane-bounded organelle	GO:0004457//lactate dehydrogenase activity;GO:0050662//coenzyme binding	GO:0009206	gi|34328379|ref|NP_081846.3|/0/probable D-lactate dehydrogenase, mitochondrial [Mus musculus]
101202	2236	0	1	0.01	0.0494467	2.30588	Up	0.508954	0.749	Hepacam2	HEPACAM family member 2	K06499	GO:0031224//intrinsic to membrane	-	-	gi|30725744|ref|NP_849230.1|/0/HEPACAM family member 2 precursor [Mus musculus]
76389	4491	0	2	0.01	0.0492375	2.29976	Up	0.256746	0.585861	Ankrd36	ankyrin repeat domain 36	K10645;K12460	-	-	-	gi|125628652|ref|NP_076305.2|/0/ankyrin repeat domain 36 [Mus musculus]
319352	2246	0	1	0.01	0.0492266	2.29944	Up	0.508954	0.7653	Pianp	PILR alpha associated neural protein	-	GO:0016020//membrane	-	-	gi|149049445|gb|EDM01899.1|/3.29787e-102/similar to RIKEN cDNA C530028O21 gene, isoform CRA_a [Rattus norvegicus]
212517	6583	1	5	0.0170973	0.0839761	2.29621	Up	0.130955	0.406419	Wdr52	WD repeat domain 52	K15420	-	-	-	gi|256818776|ref|NP_001028419.1|/0/WD repeat-containing protein 52 [Mus musculus]
78784	2744	1	5	0.0410174	0.201463	2.29621	Up	0.130955	0.405594	Celf3	CUGBP, Elav-like family member 3	K13207	GO:0043231//intracellular membrane-bounded organelle	GO:0003723//RNA binding	GO:0000380//alternative mRNA splicing, via spliceosome;GO:0048232//male gamete generation;GO:0048870//cell motility	gi|148706791|gb|EDL38738.1|/0/trinucleotide repeat containing 4, isoform CRA_d [Mus musculus]
75173	818	1	5	0.137594	0.675812	2.29621	Up	0.130955	0.40537	Tex38	testis expressed 38	-	GO:0044464//cell part	-	-	gi|268370036|ref|NP_083472.1|/4.38599e-117/uncharacterized protein ATPAF1-AS1 homolog [Mus musculus]
11705	1665	2	10	0.135197	0.664041	2.29621	Up	0.024396	0.13736	Amh	anti-Mullerian hormone	K04665	GO:0044421//extracellular region part;GO:0044424//intracellular part	GO:0005126//cytokine receptor binding	GO:0001541//ovarian follicle development;GO:0007154//cell communication;GO:0010033//response to organic substance;GO:0048869//cellular developmental process;GO:0051091//positive regulation of sequence-specific DNA binding transcription factor activity	gi|85861194|ref|NP_031471.2|/0/muellerian-inhibiting factor precursor [Mus musculus]
631323	2702	1	5	0.0416549	0.204595	2.29621	Up	0.130955	0.406044	Gm12250	predicted gene 12250	K14139;K14140	-	-	-	gi|148675817|gb|EDL07764.1|/0/mCG20690 [Mus musculus]
27274	2494	1	5	0.045129	0.221658	2.29621	Up	0.130955	0.40672	Zfp354b	zinc finger protein 354B	K09228	GO:0031981//nuclear lumen	GO:0001071//nucleic acid binding transcription factor activity;GO:0003676//nucleic acid binding;GO:0046914//transition metal ion binding	GO:0001101//response to acid;GO:0006357//regulation of transcription from RNA polymerase II promoter;GO:0006950//response to stress;GO:0007000//nucleolus organization;GO:0048513//organ development;GO:0050954//sensory perception of mechanical stimulus	gi|7305545|ref|NP_038772.1|/0/zinc finger protein 354B [Mus musculus]
114654	605	1	5	0.186036	0.913743	2.29621	Up	0.130955	0.406194	Ly6g6d	lymphocyte antigen 6 complex, locus G6D	K06846	GO:0031224//intrinsic to membrane	-	-	gi|15638950|ref|NP_258439.1|/1.31551e-67/lymphocyte antigen 6 complex locus protein G6d precursor [Mus musculus]
76814	316	1	5	0.356176	1.74941	2.29621	Up	0.130955	0.406494	2600006L11Rik	RIKEN cDNA 2600006L11 gene	-	-	-	-	gi|148694104|gb|EDL26051.1|/1.5673e-39/mCG146008 [Mus musculus]
20215	1718	1	5	0.0655132	0.321778	2.29621	Up	0.130955	0.405071	Sag	retinal S-antigen	K04439	-	GO:0005515//protein binding;GO:0019212//phosphatase inhibitor activity	GO:0007186//G-protein coupled receptor signaling pathway;GO:0007603//phototransduction, visible light;GO:0050953//sensory perception of light stimulus	gi|148708195|gb|EDL40142.1|/0/retinal S-antigen, isoform CRA_d [Mus musculus]
100061	2773	1	5	0.0405884	0.199356	2.29621	Up	0.130955	0.405146	Lrrc19	leucine rich repeat containing 19	K08462;K05401	GO:0031224//intrinsic to membrane	-	-	gi|148698988|gb|EDL30935.1|/0/leucine rich repeat containing 19, isoform CRA_b [Mus musculus]
110058	1623	1	5	0.0693479	0.340613	2.29621	Up	0.130955	0.406645	Syt17	synaptotagmin XVII	K15290	GO:0030136//clathrin-coated vesicle;GO:0044431//Golgi apparatus part	-	GO:0051234//establishment of localization	gi|20149722|ref|NP_619590.1|/0/synaptotagmin-17 [Mus musculus]
72168	2657	1	5	0.0423604	0.20806	2.29621	Up	0.130955	0.406119	Aifm3	apoptosis-inducing factor, mitochondrion-associated 3	K04727;K00530	GO:0019866//organelle inner membrane;GO:0043231//intracellular membrane-bounded organelle;GO:0044444//cytoplasmic part	GO:0003824//catalytic activity;GO:0016505//apoptotic protease activator activity;GO:0043169//cation binding;GO:0050662//coenzyme binding;GO:0051536//iron-sulfur cluster binding	GO:0006091//generation of precursor metabolites and energy;GO:0006919//activation of cysteine-type endopeptidase activity involved in apoptotic process;GO:0012502//induction of programmed cell death;GO:0051234//establishment of localization;GO:0051881//regulation of mitochondrial membrane potential	gi|148665046|gb|EDK97462.1|/0/RIKEN cDNA 2810401C16, isoform CRA_c [Mus musculus]
77017	1309	1	5	0.0859829	0.422318	2.29621	Up	0.130955	0.405445	E130018N17Rik	RIKEN cDNA E130018N17 gene	-	-	-	-	gi|148674591|gb|EDL06538.1|/1.42982e-29/mCG1028065, isoform CRA_b [Mus musculus]
78445	878	1	5	0.128191	0.629629	2.29621	Up	0.130955	0.405221	C330013E15Rik	RIKEN cDNA C330013E15 gene	-	-	-	-	-
320571	4474	1	5	0.0251568	0.123562	2.29621	Up	0.130955	0.405969	Atp8b5	ATPase, class I, type 8B, member 5	K01530;K14802	GO:0030141//secretory granule;GO:0031224//intrinsic to membrane	GO:0005548//phospholipid transporter activity;GO:0032559;GO:0042625//ATPase activity, coupled to transmembrane movement of ions;GO:0043169//cation binding	GO:0006811//ion transport;GO:0006869//lipid transport;GO:0006996//organelle organization;GO:0009206;GO:0009207	gi|126366051|ref|NP_796169.2|/0/probable phospholipid-transporting ATPase FetA [Mus musculus]
15245	9094	3	15	0.0371294	0.182367	2.29621	Up	0.00498132	0.04347	Hhip	Hedgehog-interacting protein	K06231	GO:0016021//integral to membrane;GO:0044424//intracellular part	GO:0046914//transition metal ion binding	GO:0003002//regionalization;GO:0008543//fibroblast growth factor receptor signaling pathway;GO:0008589//regulation of smoothened signaling pathway;GO:0009653//anatomical structure morphogenesis;GO:0030323//respiratory tube development;GO:0048699//generation of neurons	gi|160358774|ref|NP_064655.4|/0/hedgehog-interacting protein precursor [Mus musculus]
55925	1505	1	5	0.0747852	0.367319	2.29621	Up	0.130955	0.40552	Syt8	synaptotagmin VIII	K15290	GO:0030136//clathrin-coated vesicle;GO:0031224//intrinsic to membrane	GO:0005515//protein binding	GO:0007338//single fertilization;GO:0051234//establishment of localization	gi|31980914|ref|NP_061272.2|/0/synaptotagmin-8 [Mus musculus]
317755	1284	1	5	0.0876571	0.430541	2.29621	Up	0.130955	0.405744	Zar1	zygote arrest 1	K14344	GO:0044424//intracellular part	GO:0005343//organic acid:sodium symporter activity	GO:0030001//metal ion transport;GO:0032501//multicellular organismal process	gi|148705877|gb|EDL37824.1|/0/zygote arrest 1, isoform CRA_b [Mus musculus]
50528	3175	1	5	0.0354493	0.174115	2.29621	Up	0.130955	0.406569	Tmprss2	transmembrane protease, serine 2	K09633	GO:0016021//integral to membrane;GO:0044424//intracellular part	GO:0004175//endopeptidase activity;GO:0004888//transmembrane signaling receptor activity	GO:0019538//protein metabolic process;GO:0023052//signaling	gi|34328226|ref|NP_056590.2|/0/transmembrane protease serine 2 [Mus musculus]
72648	641	1	5	0.175588	0.862425	2.29621	Up	0.130955	0.406269	2700081L22Rik	RIKEN cDNA 2700081L22 gene	-	-	-	-	gi|148670353|gb|EDL02300.1|/6.36342e-34/mCG1041367 [Mus musculus]
240675	3885	2	10	0.0579417	0.284589	2.29621	Up	0.024396	0.137407	Vwa2	von Willebrand factor A domain containing 2	K08132	-	GO:0005515//protein binding	-	gi|42741661|ref|NP_766428.2|/0/von Willebrand factor A domain-containing protein 2 precursor [Mus musculus]
436332	1977	1	5	0.0569305	0.279623	2.29621	Up	0.130955	0.405894	Gm5766	ribosomal protein L7a pseudogene	K02936	GO:0005626//insoluble fraction;GO:0015934//large ribosomal subunit	GO:0003676//nucleic acid binding;GO:0005198//structural molecule activity	GO:0006412//translation;GO:0019080;GO:0022613//ribonucleoprotein complex biogenesis;GO:0031016//pancreas development	gi|148664811|gb|EDK97227.1|/8.43127e-131/mCG126171 [Mus musculus]
242608	3177	1	5	0.035427	0.174005	2.29621	Up	0.130955	0.405295	Podn	podocan	K08764	GO:0031012//extracellular matrix;GO:0044424//intracellular part	GO:0005515//protein binding	GO:0008283//cell proliferation;GO:0016477//cell migration	gi|32526861|ref|NP_766462.2|/0/podocan precursor [Mus musculus]
11418	3022	1	5	0.0372441	0.18293	2.29621	Up	0.130955	0.405669	Asic2	acid-sensing (proton-gated) ion channel 2	K04828	GO:0005624//membrane fraction;GO:0016021//integral to membrane;GO:0030425//dendrite;GO:0044297//cell body	GO:0005272//sodium channel activity;GO:0005488//binding;GO:0022836	GO:0001976//neurological system process involved in regulation of systemic arterial blood pressure;GO:0006814//sodium ion transport;GO:0006873//cellular ion homeostasis;GO:0006915//apoptotic process;GO:0007165//signal transduction;GO:0007267//cell-cell signaling;GO:0007399//nervous system development;GO:0008104//protein localization;GO:0009605//response to external stimulus;GO:0034220//ion transm…	gi|77404288|ref|NP_001029185.1|/0/acid-sensing ion channel 2 isoform MDEG1 [Mus musculus]
17173	1612	3	15	0.209463	1.02881	2.29621	Up	0.00498132	0.0434475	Ascl2	achaete-scute complex homolog 2 (Drosophila)	K09067	GO:0043231//intracellular membrane-bounded organelle	GO:0001071//nucleic acid binding transcription factor activity	GO:0000122//negative regulation of transcription from RNA polymerase II promoter;GO:0010624;GO:0019827//stem cell maintenance;GO:0060706//cell differentiation involved in embryonic placenta development	gi|66792798|ref|NP_032580.2|/4.89044e-94/achaete-scute homolog 2 [Mus musculus]
73272	872	1	5	0.129073	0.633962	2.29621	Up	0.130955	0.405819	1700108F19Rik	RIKEN cDNA 1700108F19 gene	-	-	-	-	gi|148703854|gb|EDL35801.1|/1.60248e-51/mCG17766, isoform CRA_a [Mus musculus]
16815	817	1	5	0.137762	0.67664	2.29621	Up	0.130955	0.406344	Lbx2	ladybird homeobox homolog 2 (Drosophila)	K09353	GO:0043231//intracellular membrane-bounded organelle	GO:0001071//nucleic acid binding transcription factor activity;GO:0003677//DNA binding	GO:0006351//transcription, DNA-dependent	gi|80479165|gb|AAI09348.1|/1.72864e-81/Ladybird homeobox homolog 2 (Drosophila) [Mus musculus]
619332	2254	0	1	0.01	0.0490519	2.29431	Up	0.508954	0.766811	4933416C03Rik	RIKEN cDNA 4933416C03 gene	K03132	GO:0043231//intracellular membrane-bounded organelle;GO:0044427//chromosomal part	GO:0005488//binding	GO:0007281//germ cell development;GO:0048870//cell motility	gi|240255582|ref|NP_001155327.1|/1.36679e-164/RIKEN cDNA 4933416C03 [Mus musculus]
381196	2262	0	1	0.01	0.0488784	2.2892	Up	0.508954	0.773544	Gm960	predicted gene 960	-	-	-	-	gi|353523843|ref|NP_001028619.2|/0/uncharacterized protein LOC381196 [Mus musculus]
171469	2267	0	1	0.01	0.0487706	2.28601	Up	0.508954	0.77558	Gpr37l1	G protein-coupled receptor 37-like 1	K04244	GO:0031224//intrinsic to membrane	GO:0004888//transmembrane signaling receptor activity;GO:0005488//binding	GO:0007166//cell surface receptor signaling pathway	gi|162417988|ref|NP_602320.2|/0/endothelin B receptor-like protein 2 precursor [Mus musculus]
56644	2277	0	1	0.01	0.0485564	2.27966	Up	0.508954	0.746579	Clec7a	C-type lectin domain family 7, member a	K10074	GO:0009986//cell surface;GO:0031224//intrinsic to membrane	GO:0001872//(1->3)-beta-D-glucan binding;GO:0004872//receptor activity;GO:0005515//protein binding	GO:0001819//positive regulation of cytokine production;GO:0001878//response to yeast;GO:0002220;GO:0006909//phagocytosis;GO:0007155//cell adhesion;GO:0045807//positive regulation of endocytosis;GO:0046649//lymphocyte activation	gi|188035930|ref|NP_064392.2|/1.5345e-131/C-type lectin domain family 7 member A [Mus musculus]
236781	2278	0	1	0.01	0.0485351	2.27903	Up	0.508954	0.780967	Gpr119	G-protein coupled receptor 119	K08424	GO:0031224//intrinsic to membrane	GO:0005488//binding;GO:0045125	GO:0007166//cell surface receptor signaling pathway;GO:0030072//peptide hormone secretion	gi|32306530|ref|NP_861416.1|/1.1241e-174/glucose-dependent insulinotropic receptor [Mus musculus]
269637	2281	0	1	0.01	0.0484712	2.27713	Up	0.508954	0.771309	Cnpy1	canopy 1 homolog (zebrafish)	K01647	-	-	-	gi|28316752|ref|NP_783582.1|/1.15769e-78/protein canopy homolog 1 [Mus musculus]
233079	2292	0	1	0.01	0.0482386	2.27019	Up	0.508954	0.772285	Ffar2	free fatty acid receptor 2	K04328	GO:0016021//integral to membrane	GO:0004888//transmembrane signaling receptor activity;GO:0005488//binding	GO:0007166//cell surface receptor signaling pathway	gi|22122727|ref|NP_666299.1|/6.40938e-178/free fatty acid receptor 2 [Mus musculus]
104798	2305	0	1	0.01	0.0479666	2.26203	Up	0.508954	0.777202	E030019B13Rik	RIKEN cDNA E030019B13 gene	-	-	-	-	gi|148704765|gb|EDL36712.1|/5.27591e-71/mCG1041801 [Mus musculus]
58210	2322	0	1	0.01	0.0476154	2.25143	Up	0.508954	0.748344	Sectm1b	secreted and transmembrane 1B	-	GO:0016021//integral to membrane	-	-	gi|114145548|ref|NP_081183.3|/9.95225e-102/secreted and transmembrane protein 1b precursor [Mus musculus]
104382	2329	0	1	0.01	0.0474723	2.24708	Up	0.508954	0.768466	Barhl2	BarH-like 2 (Drosophila)	K09360	GO:0043231//intracellular membrane-bounded organelle	GO:0001071//nucleic acid binding transcription factor activity;GO:0003677//DNA binding	GO:0001558//regulation of cell growth;GO:0006355//regulation of transcription, DNA-dependent;GO:0006412//translation;GO:0016477//cell migration;GO:0045165//cell fate commitment;GO:0050767//regulation of neurogenesis	gi|56699436|ref|NP_001005477.1|/1.00946e-178/barH-like 2 homeobox protein [Mus musculus]
209837	1857	5	24	0.303047	1.42892	2.23731	Up	0.000389344	0.00559203	Slc38a5	solute carrier family 38, member 5	K14992	GO:0031224//intrinsic to membrane	GO:0015175//neutral amino acid transmembrane transporter activity	GO:0006807//nitrogen compound metabolic process;GO:0015804//neutral amino acid transport	gi|154350209|ref|NP_766067.2|/0/sodium-coupled neutral amino acid transporter 5 [Mus musculus]
17075	2061	5	24	0.273051	1.28749	2.23731	Up	0.000389344	0.00559682	Epcam	epithelial cell adhesion molecule	K06737	GO:0031224//intrinsic to membrane;GO:0043296//apical junction complex	GO:0005488//binding	GO:0008283//cell proliferation;GO:0035295//tube development	gi|148706687|gb|EDL38634.1|/6.28865e-153/tumor-associated calcium signal transducer 1 [Mus musculus]
237987	2350	0	1	0.01	0.047048	2.23413	Up	0.508954	0.747624	Otop2	otopetrin 2	-	GO:0031224//intrinsic to membrane	-	-	gi|116063538|ref|NP_766389.2|/0/otopetrin-2 [Mus musculus]
246086	4705	0	2	0.01	0.046998	2.2326	Up	0.256746	0.579093	Onecut3	one cut domain, family member 3	K08026	GO:0043234//protein complex	GO:0001071//nucleic acid binding transcription factor activity	GO:0006355//regulation of transcription, DNA-dependent;GO:0031016//pancreas development	gi|40538836|ref|NP_631972.2|/1.22765e-144/one cut domain family member 3 [Mus musculus]
237300	2355	0	1	0.01	0.0469482	2.23107	Up	0.508954	0.762636	Gm4922	predicted gene 4922	K08798	-	GO:0004672//protein kinase activity;GO:0032559	GO:0006464//cellular protein modification process	gi|29244156|ref|NP_808374.1|/0/sperm motility kinase Z [Mus musculus]
210463	2368	0	1	0.01	0.0466904	2.22313	Up	0.508954	0.755356	Slc22a22	solute carrier family 22 (organic cation transporter), member 22	K08208;K08206;K08207	GO:0005903//brush border;GO:0009986//cell surface;GO:0016021//integral to membrane;GO:0044459//plasma membrane part	GO:0005342//organic acid transmembrane transporter activity;GO:0015301//anion:anion antiporter activity;GO:0019904//protein domain specific binding	GO:0006082//organic acid metabolic process;GO:0006820//anion transport;GO:0006863//purine nucleobase transport;GO:0042221//response to chemical stimulus	gi|27369501|ref|NP_759010.1|/0/prostaglandin-specific organic anion transporter [Mus musculus]
78806	2380	0	1	0.01	0.046455	2.21583	Up	0.508954	0.745992	Stpg1	sperm tail PG rich repeat containing 1	-	-	-	-	gi|21313496|ref|NP_084465.1|/0/UPF0490 protein C1orf201 homolog [Mus musculus]
22419	2384	0	1	0.01	0.0463771	2.21341	Up	0.508954	0.746448	Wnt5b	wingless-related MMTV integration site 5B	K00444	GO:0016020//membrane;GO:0031012//extracellular matrix	GO:0001664//G-protein coupled receptor binding	GO:0000122//negative regulation of transcription from RNA polymerase II promoter;GO:0001667//ameboidal cell migration;GO:0003002//regionalization;GO:0009611//response to wounding;GO:0009798//axis specification;GO:0030178//negative regulation of Wnt receptor signaling pathway;GO:0031016//pancreas development;GO:0032526//response to retinoic acid;GO:0035567//non-canonical Wnt receptor signaling pat…	gi|202406|gb|AAA40568.1|/0/Wnt-5b [Mus musculus]
68307	2387	0	1	0.01	0.0463188	2.2116	Up	0.508954	0.76359	Lrriq4	leucine-rich repeats and IQ motif containing 4	K12796;K01768	-	-	-	gi|12860109|dbj|BAB31849.1|/0/unnamed protein product [Mus musculus]
11550	2394	0	1	0.01	0.0461833	2.20737	Up	0.508954	0.754688	Adra1d	adrenergic receptor, alpha 1d	K04137	GO:0016021//integral to membrane	GO:0004936//alpha-adrenergic receptor activity	GO:0001983;GO:0003321;GO:0007154//cell communication;GO:0007187//G-protein coupled receptor signaling pathway, coupled to cyclic nucleotide second messenger;GO:0008283//cell proliferation;GO:0044260	gi|110347547|ref|NP_038488.4|/0/alpha-1D adrenergic receptor [Mus musculus]
51811	2400	0	1	0.01	0.0460679	2.20376	Up	0.508954	0.745797	Clec4f	C-type lectin domain family 4, member f	K10060	GO:0031224//intrinsic to membrane	GO:0004871//signal transducer activity;GO:0030246//carbohydrate binding	GO:0016192//vesicle-mediated transport;GO:0023052//signaling	gi|31560464|ref|NP_058031.2|/0/C-type lectin domain family 4 member F [Mus musculus]
240590	2401	0	1	0.01	0.0460487	2.20316	Up	0.508954	0.761209	Dmrt3	doublesex and mab-3 related transcription factor 3	-	GO:0043231//intracellular membrane-bounded organelle	GO:0001071//nucleic acid binding transcription factor activity;GO:0003676//nucleic acid binding;GO:0043169//cation binding	GO:0003006//developmental process involved in reproduction;GO:0006351//transcription, DNA-dependent;GO:0032501//multicellular organismal process;GO:0048869//cellular developmental process	gi|256773281|ref|NP_796334.2|/0/doublesex- and mab-3-related transcription factor 3 [Mus musculus]
433426	2409	0	1	0.01	0.0458958	2.19836	Up	0.508954	0.779898	Gm13490	predicted gene 13490	-	-	-	-	gi|148694947|gb|EDL26894.1|/1.80576e-37/mCG1051061 [Mus musculus]
14622	1704	3	14	0.198154	0.908381	2.19667	Up	0.0084122	0.0635076	Gjb5	gap junction protein, beta 5	K07624	GO:0005921//gap junction;GO:0031224//intrinsic to membrane	-	GO:0009888//tissue development;GO:0048598//embryonic morphogenesis;GO:0060706//cell differentiation involved in embryonic placenta development	gi|6753996|ref|NP_034421.1|/4.21593e-152/gap junction beta-5 protein [Mus musculus]
15209	1144	3	14	0.295153	1.35304	2.19667	Up	0.0084122	0.0635361	Hesx1	homeobox gene expressed in ES cells	K09354	GO:0043231//intracellular membrane-bounded organelle	GO:0001071//nucleic acid binding transcription factor activity;GO:0003677//DNA binding;GO:0005515//protein binding	GO:0006351//transcription, DNA-dependent;GO:0007417//central nervous system development;GO:0007423//sensory organ development;GO:0048646//anatomical structure formation involved in morphogenesis	gi|148692776|gb|EDL24723.1|/7.24548e-120/homeobox gene expressed in ES cells [Mus musculus]
11687	2414	0	1	0.01	0.0458007	2.19537	Up	0.508954	0.779826	Alox15	arachidonate 15-lipoxygenase	K00460;K00458	GO:0005886//plasma membrane;GO:0031981//nuclear lumen;GO:0044444//cytoplasmic part	GO:0008200//ion channel inhibitor activity;GO:0016702//oxidoreductase activity, acting on single donors with incorporation of molecular oxygen, incorporation of two atoms of oxygen;GO:0016803;GO:0046914//transition metal ion binding	GO:0000038//very long-chain fatty acid metabolic process;GO:0001503//ossification;GO:0006636//unsaturated fatty acid biosynthetic process;GO:0006691//leukotriene metabolic process;GO:0006873//cellular ion homeostasis;GO:0006884//cell volume homeostasis;GO:0006952//defense response;GO:0008283//cell proliferation;GO:0016049//cell growth;GO:0043066//negative regulation of apoptotic process	gi|134948633|ref|NP_033790.3|/0/arachidonate 12-lipoxygenase, leukocyte-type [Mus musculus]
213527	2414	0	1	0.01	0.0458007	2.19537	Up	0.508954	0.771658	Pth2r	parathyroid hormone 2 receptor	K04586	GO:0016021//integral to membrane	GO:0004930//G-protein coupled receptor activity	GO:0007166//cell surface receptor signaling pathway	gi|29293832|ref|NP_644676.1|/0/parathyroid hormone 2 receptor precursor [Mus musculus]
17085	2449	0	1	0.01	0.0451461	2.1746	Up	0.508954	0.758507	Ly9	lymphocyte antigen 9	K06570	GO:0031224//intrinsic to membrane	-	-	gi|111955338|ref|NP_032560.2|/0/T-lymphocyte surface antigen Ly-9 precursor [Mus musculus]
100502917	2453	0	1	0.01	0.0450725	2.17225	Up	0.508954	0.750908	Gm12130	predicted gene 12130	-	-	-	-	-
19668	2456	0	1	0.01	0.0450175	2.17048	Up	0.508954	0.773614	Rbpjl	recombination signal binding protein for immunoglobulin kappa J region-like	K06053	GO:0043231//intracellular membrane-bounded organelle;GO:0043234//protein complex	GO:0001071//nucleic acid binding transcription factor activity;GO:0003676//nucleic acid binding	GO:0006355//regulation of transcription, DNA-dependent;GO:0023052//signaling	gi|6677689|ref|NP_033062.1|/0/recombining binding protein suppressor of hairless-like protein [Mus musculus]
665037	2459	0	1	0.01	0.0449625	2.16872	Up	0.508954	0.761956	Gm7457	predicted gene 7457	-	-	-	-	gi|74180757|dbj|BAE25591.1|/3.27692e-26/unnamed protein product [Mus musculus]
72224	2468	0	1	0.01	0.0447986	2.16345	Up	0.508954	0.777839	1700001J11Rik	ring finger protein 19A pseudogene	K11972	GO:0005815//microtubule organizing center;GO:0031224//intrinsic to membrane	GO:0003824//catalytic activity;GO:0005515//protein binding;GO:0046914//transition metal ion binding	GO:0007010//cytoskeleton organization;GO:0043412//macromolecule modification	gi|148676876|gb|EDL08823.1|/0/ring finger protein (C3HC4 type) 19, isoform CRA_a [Mus musculus]
381359	2471	0	1	0.01	0.0447442	2.1617	Up	0.508954	0.775298	Prdm12	PR domain containing 12	K12463	GO:0043231//intracellular membrane-bounded organelle	GO:0003676//nucleic acid binding;GO:0046914//transition metal ion binding	GO:0007399//nervous system development	gi|182765475|ref|NP_001116834.1|/0/PR domain zinc finger protein 12 [Mus musculus]
14469	2471	0	1	0.01	0.0447442	2.1617	Up	0.508954	0.774596	Gbp2	guanylate binding protein 2	-	GO:0005774//vacuolar membrane;GO:0031982//vesicle	GO:0017111//nucleoside-triphosphatase activity;GO:0032561//guanyl ribonucleotide binding	GO:0001562//response to protozoan;GO:0009207;GO:0019221//cytokine-mediated signaling pathway;GO:0032496//response to lipopolysaccharide;GO:0034341//response to interferon-gamma;GO:0035456//response to interferon-beta;GO:0042742//defense response to bacterium;GO:0051702//interaction with symbiont	gi|6753950|ref|NP_034390.1|/0/interferon-induced guanylate-binding protein 2 [Mus musculus]
27421	4958	0	2	0.01	0.0445998	2.15704	Up	0.256746	0.581357	Abcc6	ATP-binding cassette, sub-family C (CFTR/MRP), member 6	K05669	GO:0005626//insoluble fraction;GO:0031224//intrinsic to membrane;GO:0044459//plasma membrane part	GO:0015405;GO:0017111//nucleoside-triphosphatase activity;GO:0032559	GO:0006810//transport;GO:0009207	gi|145275191|ref|NP_061265.2|/0/multidrug resistance-associated protein 6 [Mus musculus]
381693	2482	0	1	0.01	0.0445459	2.15529	Up	0.508954	0.777556	Wdr95	WD40 repeat domain 95	K10260	-	-	-	gi|148673921|gb|EDL05868.1|/0/RIKEN cDNA 4930434E21 [Mus musculus]
15433	2483	0	1	0.01	0.044528	2.15471	Up	0.508954	0.750183	Hoxd13	homeobox D13	K09298	GO:0043231//intracellular membrane-bounded organelle	GO:0001071//nucleic acid binding transcription factor activity;GO:0003677//DNA binding	GO:0003002//regionalization;GO:0003401//axis elongation;GO:0006357//regulation of transcription from RNA polymerase II promoter;GO:0008283//cell proliferation;GO:0030326//embryonic limb morphogenesis;GO:0046546//development of primary male sexual characteristics;GO:0060442//branching involved in prostate gland morphogenesis;GO:0060688//regulation of morphogenesis of a branching structure	gi|120586994|ref|NP_032301.2|/4.04137e-149/homeobox protein Hox-D13 [Mus musculus]
100125586	2484	0	1	0.01	0.04451	2.15413	Up	0.508954	0.780539	Vmn2r2	vomeronasal 2, receptor 2	K04613	GO:0031224//intrinsic to membrane;GO:0043005//neuron projection;GO:0044444//cytoplasmic part	GO:0004888//transmembrane signaling receptor activity	GO:0010033//response to organic substance;GO:0023052//signaling	gi|157265532|ref|NP_001098062.1|/0/vomeronasal 2, receptor 2 [Mus musculus]
329828	4192	19	86	0.510134	2.26823	2.15262	Up	2.56662e-11	1.72374e-09	AI464131	expressed sequence AI464131	K12317;K01187;K05546;K12316	GO:0005635//nuclear envelope;GO:0031224//intrinsic to membrane	GO:0005488//binding;GO:0016798//hydrolase activity, acting on glycosyl bonds	GO:0010740//positive regulation of intracellular protein kinase cascade;GO:0044238//primary metabolic process;GO:0048747//muscle fiber development	gi|50510819|dbj|BAD32395.1|/0/mKIAA1161 protein [Mus musculus]
225825	2487	0	1	0.01	0.0444563	2.15239	Up	0.508954	0.761142	Cd226	CD226 antigen	K06567	GO:0016021//integral to membrane	GO:0004871//signal transducer activity;GO:0005102//receptor binding;GO:0019900//kinase binding	GO:0001912//positive regulation of leukocyte mediated cytotoxicity;GO:0002420;GO:0002696//positive regulation of leukocyte activation;GO:0002714;GO:0023052//signaling;GO:0032501//multicellular organismal process	gi|85540459|ref|NP_001034238.1|/2.46574e-107/CD226 antigen isoform b [Mus musculus]
21355	2490	0	1	0.01	0.0444028	2.15065	Up	0.508954	0.748475	Tap2	transporter 2, ATP-binding cassette, sub-family B (MDR/TAP)	K05654	GO:0042598;GO:0042824//MHC class I peptide loading complex	GO:0003823//antigen binding;GO:0015440//peptide-transporting ATPase activity;GO:0032559;GO:0042287//MHC protein binding;GO:0042802//identical protein binding;GO:0046977;GO:0046983//protein dimerization activity	GO:0001912//positive regulation of leukocyte mediated cytotoxicity;GO:0002477//antigen processing and presentation of exogenous peptide antigen via MHC class Ib;GO:0002484;GO:0002488;GO:0009207;GO:0009607//response to biotic stimulus;GO:0015833//peptide transport;GO:0022415;GO:0045953//negative regulation of natural killer cell mediated cytotoxicity;GO:0046907//intracellular transport;GO:0065003	gi|239915963|ref|NP_035660.3|/0/antigen peptide transporter 2 [Mus musculus]
338521	2492	0	1	0.01	0.0443671	2.14949	Up	0.508954	0.746318	Fa2h	fatty acid 2-hydroxylase	-	GO:0031090//organelle membrane;GO:0031224//intrinsic to membrane;GO:0042598;GO:0043231//intracellular membrane-bounded organelle	GO:0003824//catalytic activity;GO:0005506//iron ion binding	GO:0006091//generation of precursor metabolites and energy;GO:0006631//fatty acid metabolic process;GO:0006643//membrane lipid metabolic process;GO:0051234//establishment of localization	gi|158517893|ref|NP_835187.2|/0/fatty acid 2-hydroxylase [Mus musculus]
16174	2496	0	1	0.01	0.044296	2.14718	Up	0.508954	0.745862	Il18rap	interleukin 18 receptor accessory protein	K05174	GO:0031224//intrinsic to membrane	GO:0004896//cytokine receptor activity	GO:0002376//immune system process;GO:0006952//defense response;GO:0007166//cell surface receptor signaling pathway	gi|6754326|ref|NP_034683.1|/0/interleukin-18 receptor accessory protein precursor [Mus musculus]
19746	1530	2	9	0.147126	0.65037	2.1442	Up	0.0415378	0.197123	Rhd	Rh blood group, D antigen	K06579	GO:0031224//intrinsic to membrane	GO:0015101//organic cation transmembrane transporter activity	GO:0015696//ammonium transport	gi|227116310|ref|NP_035400.3|/0/blood group Rh(D) polypeptide [Mus musculus]
271711	2815	2	9	0.0799657	0.353487	2.1442	Up	0.0415378	0.197681	Tmem169	transmembrane protein 169	-	GO:0016020//membrane	-	-	gi|30425360|ref|NP_780773.1|/1.71922e-143/transmembrane protein 169 [Mus musculus]
11514	5064	2	9	0.0444517	0.196498	2.1442	Up	0.0415378	0.197513	Adcy8	adenylate cyclase 8	K08048	GO:0005626//insoluble fraction;GO:0031224//intrinsic to membrane	GO:0004016//adenylate cyclase activity;GO:0032559;GO:0043169//cation binding	GO:0006164//purine nucleotide biosynthetic process;GO:0007169//transmembrane receptor protein tyrosine kinase signaling pathway;GO:0007188//adenylate cyclase-modulating G-protein coupled receptor signaling pathway;GO:0007267//cell-cell signaling;GO:0007613//memory;GO:0009124//nucleoside monophosphate biosynthetic process;GO:0010863//positive regulation of phospholipase C activity;GO:0015980//ener…	gi|124430532|ref|NP_033753.2|/0/adenylate cyclase type 8 [Mus musculus]
239650	2345	2	9	0.0959929	0.424335	2.1442	Up	0.0415378	0.197402	AI836003	expressed sequence AI836003	-	GO:0044424//intracellular part	-	-	gi|226053365|ref|NP_808384.2|/2.83564e-96/uncharacterized protein C12orf68 homolog [Mus musculus]
20308	3008	2	9	0.0748349	0.330807	2.1442	Up	0.0415378	0.197569	Ccl9	chemokine (C-C motif) ligand 9	K05510;K05511	GO:0044421//extracellular region part	GO:0005125//cytokine activity;GO:0048020//CCR chemokine receptor binding	GO:0002376//immune system process;GO:0006935//chemotaxis;GO:0012501//programmed cell death	gi|6755434|ref|NP_035468.1|/2.63947e-65/C-C motif chemokine 9 precursor [Mus musculus]
NM_001256432	5186	2	9	0.043406	0.191875	2.1442	Up	0.0415378	0.19729	-	-	-	-	-	-	-
74559	5453	2	9	0.0412806	0.18248	2.1442	Up	0.0415378	0.197178	Elovl7	ELOVL family member 7, elongation of long chain fatty acids (yeast)	K10250	GO:0031090//organelle membrane;GO:0031224//intrinsic to membrane;GO:0043231//intracellular membrane-bounded organelle	GO:0004312//fatty acid synthase activity;GO:0005488//binding	GO:0000038//very long-chain fatty acid metabolic process;GO:0006641//triglyceride metabolic process;GO:0019368//fatty acid elongation, unsaturated fatty acid;GO:0035336//long-chain fatty-acyl-CoA metabolic process	gi|148540000|ref|NP_083277.3|/2.87367e-169/elongation of very long chain fatty acids protein 7 [Mus musculus]
22044	1381	2	9	0.163	0.72054	2.1442	Up	0.0415378	0.197457	Trh	thyrotropin releasing hormone	K05253	GO:0016020//membrane;GO:0016023//cytoplasmic membrane-bounded vesicle	GO:0005179//hormone activity	GO:0006950//response to stress;GO:0007165//signal transduction;GO:0007631//feeding behavior;GO:0008344//adult locomotory behavior;GO:0009746;GO:0014047//glutamate secretion;GO:0014051//gamma-aminobutyric acid secretion;GO:0050796//regulation of insulin secretion;GO:0051384//response to glucocorticoid stimulus	gi|134031937|ref|NP_033452.2|/2.31641e-126/prothyroliberin precursor [Mus musculus]
72902	3226	2	9	0.0697779	0.308452	2.1442	Up	0.0415378	0.197346	Spock3	sparc/osteonectin, cwcv and kazal-like domains proteoglycan 3	K08136	GO:0031012//extracellular matrix	GO:0004866//endopeptidase inhibitor activity;GO:0030247//polysaccharide binding;GO:0046872//metal ion binding	GO:0010466//negative regulation of peptidase activity;GO:0018149//peptide cross-linking;GO:0023052//signaling	gi|60359972|dbj|BAD90205.1|/0/mKIAA4039 protein [Mus musculus]
26875	20099	2	9	0.0111997	0.0495082	2.1442	Up	0.0415378	0.197234	Pclo	piccolo (presynaptic cytomatrix protein)	K15297;K15291	GO:0016020//membrane	GO:0005515//protein binding;GO:0005543//phospholipid binding;GO:0046872//metal ion binding	GO:0006887//exocytosis;GO:0006903//vesicle targeting;GO:0006996//organelle organization;GO:0019935//cyclic-nucleotide-mediated signaling;GO:0030072//peptide hormone secretion	gi|160707978|ref|NP_001104266.1|/0/protein piccolo isoform 2 [Mus musculus]
230806	4781	2	9	0.0470829	0.208129	2.1442	Up	0.0415378	0.197625	Aim1l	absent in melanoma 1-like	K01886	-	-	-	gi|244790065|ref|NP_001156442.1|/0/absent in melanoma 1-like protein [Mus musculus]
19885	2503	0	1	0.01	0.0441722	2.14314	Up	0.508954	0.753557	Rorc	RAR-related orphan receptor gamma	K08534	GO:0031981//nuclear lumen	GO:0001071//nucleic acid binding transcription factor activity;GO:0003677//DNA binding;GO:0004879//ligand-activated sequence-specific DNA binding RNA polymerase II transcription factor activity;GO:0046914//transition metal ion binding	GO:0006464//cellular protein modification process;GO:0009755//hormone-mediated signaling pathway;GO:0030217//T cell differentiation;GO:0048511//rhythmic process	gi|188536040|ref|NP_035411.2|/0/nuclear receptor ROR-gamma [Mus musculus]
246048	2530	0	1	0.01	0.0437008	2.12766	Up	0.508954	0.772774	Chodl	chondrolectin	K10078	GO:0031224//intrinsic to membrane;GO:0044444//cytoplasmic part	GO:0005539//glycosaminoglycan binding	GO:0048513//organ development	gi|148665884|gb|EDK98300.1|/1.79384e-152/chondrolectin, isoform CRA_b [Mus musculus]
74191	2541	0	1	0.01	0.0435116	2.1214	Up	0.508954	0.764273	P2ry13	purinergic receptor P2Y, G-protein coupled 13	K08388	GO:0031224//intrinsic to membrane;GO:0043231//intracellular membrane-bounded organelle	GO:0001608	GO:0035588	gi|240848558|ref|NP_083084.2|/0/P2Y purinoceptor 13 [Mus musculus]
81799	2544	0	1	0.01	0.0434603	2.1197	Up	0.508954	0.774947	C1qtnf3	C1q and tumor necrosis factor related protein 3	K07296	-	-	-	gi|323668307|ref|NP_001191063.1|/1.05763e-152/complement C1q tumor necrosis factor-related protein 3 isoform 1 precursor [Mus musculus]
104245	2549	0	1	0.01	0.043375	2.11686	Up	0.508954	0.759316	Slc6a5	solute carrier family 6 (neurotransmitter transporter, glycine), member 5	K05038	GO:0016021//integral to membrane	GO:0005283//sodium:amino acid symporter activity;GO:0005326//neurotransmitter transporter activity;GO:0015175//neutral amino acid transmembrane transporter activity	GO:0007267//cell-cell signaling;GO:0015804//neutral amino acid transport;GO:0035725//sodium ion transmembrane transport	gi|225579049|ref|NP_001139485.1|/0/sodium- and chloride-dependent glycine transporter 2 isoform a [Mus musculus]
15436	2560	0	1	0.01	0.0431886	2.11065	Up	0.508954	0.754555	Hoxd4	homeobox D4	K09301;K09304	GO:0043231//intracellular membrane-bounded organelle	GO:0001071//nucleic acid binding transcription factor activity;GO:0003677//DNA binding	GO:0003002//regionalization;GO:0006351//transcription, DNA-dependent;GO:0007166//cell surface receptor signaling pathway;GO:0009888//tissue development;GO:0021563//glossopharyngeal nerve development;GO:0031589//cell-substrate adhesion;GO:0035270//endocrine system development;GO:0045597//positive regulation of cell differentiation;GO:0048562//embryonic organ morphogenesis	gi|158508520|ref|NP_034599.2|/6.99421e-112/homeobox protein Hox-D4 [Mus musculus]
14632	3662	11	48	0.338085	1.44921	2.09981	Up	1.06346e-06	3.48741e-05	Gli1	GLI-Kruppel family member GLI1	K06230	GO:0042995//cell projection;GO:0043231//intracellular membrane-bounded organelle;GO:0044444//cytoplasmic part	GO:0000981//sequence-specific DNA binding RNA polymerase II transcription factor activity;GO:0015631//tubulin binding;GO:0043565//sequence-specific DNA binding;GO:0046914//transition metal ion binding	GO:0001503//ossification;GO:0003002//regionalization;GO:0006275//regulation of DNA replication;GO:0006357//regulation of transcription from RNA polymerase II promoter;GO:0008283//cell proliferation;GO:0008544//epidermis development;GO:0008589//regulation of smoothened signaling pathway;GO:0021536//diencephalon development;GO:0030178//negative regulation of Wnt receptor signaling pathway;GO:003032…	gi|90186273|ref|NP_034426.2|/0/zinc finger protein GLI1 [Mus musculus]
626942	2592	0	1	0.01	0.0426554	2.09273	Up	0.508954	0.761481	Vmn2r90	vomeronasal 2, receptor 90	K04613	-	-	-	gi|157151743|ref|NP_001098009.1|/0/vomeronasal receptor Vmn2r90 precursor [Mus musculus]
223780	1164	3	13	0.290082	1.23481	2.08976	Up	0.0140798	0.0920921	Adm2	adrenomedullin 2	K00469	-	-	GO:0007188//adenylate cyclase-modulating G-protein coupled receptor signaling pathway;GO:0007610//behavior;GO:0008217//regulation of blood pressure	gi|148672410|gb|EDL04357.1|/1.60123e-114/adrenomedullin 2, isoform CRA_a [Mus musculus]
22290	5228	33	143	0.710445	3.0242	2.08976	Up	2.62934e-17	3.42222e-15	Uty	ubiquitously transcribed tetratricopeptide repeat gene, Y chromosome	K11447	GO:0043231//intracellular membrane-bounded organelle	GO:0016701//oxidoreductase activity, acting on single donors with incorporation of molecular oxygen;GO:0043169//cation binding	GO:0006325//chromatin organization;GO:0008152//metabolic process	gi|110665738|ref|NP_033510.2|/0/histone demethylase UTY [Mus musculus]
231004	2610	0	1	0.01	0.0423613	2.08275	Up	0.508954	0.7794	Samd11	sterile alpha motif domain containing 11	K11456;K11457	GO:0043231//intracellular membrane-bounded organelle	GO:0019904//protein domain specific binding	-	gi|160333442|ref|NP_001103986.1|/0/sterile alpha motif domain-containing protein 11 [Mus musculus]
232217	2621	0	1	0.01	0.0421835	2.07668	Up	0.508954	0.766054	4933427D06Rik	RIKEN cDNA 4933427D06 gene	-	-	-	-	gi|30424689|ref|NP_778182.1|/1.35544e-94/uncharacterized protein LOC232217 [Mus musculus]
15416	2645	0	1	0.01	0.0418007	2.06353	Up	0.508954	0.749657	Hoxb8	homeobox B8	K09294;K09308	GO:0043231//intracellular membrane-bounded organelle	GO:0001071//nucleic acid binding transcription factor activity;GO:0003677//DNA binding	GO:0003002//regionalization;GO:0006351//transcription, DNA-dependent;GO:0007600//sensory perception;GO:0007626//locomotory behavior;GO:0021510//spinal cord development;GO:0048562//embryonic organ morphogenesis	gi|21362265|ref|NP_034591.1|/1.36076e-118/homeobox protein Hox-B8 [Mus musculus]
26415	1406	4	17	0.320204	1.33682	2.06174	Up	0.0049367	0.0431031	Mapk13	mitogen-activated protein kinase 13	K04441	GO:0000267//cell fraction	GO:0004702//receptor signaling protein serine/threonine kinase activity;GO:0032559	GO:0006464//cellular protein modification process;GO:0006796//phosphate-containing compound metabolic process;GO:0007169//transmembrane receptor protein tyrosine kinase signaling pathway;GO:0007264//small GTPase mediated signal transduction	gi|226246627|ref|NP_036080.2|/0/mitogen-activated protein kinase 13 [Mus musculus]
109349	2962	4	17	0.151994	0.634561	2.06174	Up	0.0049367	0.0431255	Fam163b	family with sequence similarity 163, member B	K14822	GO:0031224//intrinsic to membrane	-	-	gi|30425144|ref|NP_780636.1|/1.61499e-83/protein FAM163B [Mus musculus]
654494	2654	0	1	0.01	0.041659	2.05863	Up	0.508954	0.767224	Gm7337	DAZ interacting protein 1 pseudogene	-	GO:0044424//intracellular part	GO:0046872//metal ion binding	GO:0032501//multicellular organismal process;GO:0032502//developmental process	gi|187955390|gb|AAI47624.1|/0/Odam protein [Mus musculus]
23880	2677	0	1	0.01	0.041301	2.04618	Up	0.508954	0.750579	Fyb	FYN binding protein	K14436	GO:0044444//cytoplasmic part	GO:0005515//protein binding	GO:0002274;GO:0006464//cellular protein modification process;GO:0006606//protein import into nucleus;GO:0034330;GO:0035556//intracellular signal transduction;GO:0050851//antigen receptor-mediated signaling pathway	gi|33469119|ref|NP_035945.1|/0/FYN-binding protein [Mus musculus]
110333	2687	0	1	0.01	0.0411473	2.0408	Up	0.508954	0.779186	Rmst	rhabdomyosarcoma 2 associated transcript (non-coding RNA)	-	-	-	-	gi|149067202|gb|EDM16935.1|/1.5974e-25/rCG48980, isoform CRA_a [Rattus norvegicus]
13861	2691	0	1	0.01	0.0410862	2.03865	Up	0.508954	0.748082	Epx	eosinophil peroxidase	K10788	-	GO:0003824//catalytic activity;GO:0005506//iron ion binding;GO:0016209//antioxidant activity	GO:0006950//response to stress;GO:0042743//hydrogen peroxide metabolic process	gi|145966840|ref|NP_031972.2|/0/eosinophil peroxidase precursor [Mus musculus]
66696	2695	0	1	0.01	0.0410252	2.03651	Up	0.508954	0.74684	Snx31	sorting nexin 31	-	-	GO:0005543//phospholipid binding	GO:0006810//transport;GO:0009987//cellular process	gi|31981209|ref|NP_079988.3|/0/sorting nexin-31 [Mus musculus]
277468	2701	0	1	0.01	0.0409341	2.0333	Up	0.508954	0.751701	Slc39a12	solute carrier family 39 (zinc transporter), member 12	K14718	GO:0031224//intrinsic to membrane	GO:0008324//cation transmembrane transporter activity	GO:0000041//transition metal ion transport	gi|59858551|ref|NP_001012305.1|/0/zinc transporter ZIP12 precursor [Mus musculus]
245424	5425	0	2	0.01	0.0407605	2.02717	Up	0.256746	0.583482	Gpr101	G protein-coupled receptor 101	K08423	GO:0031224//intrinsic to membrane	GO:0004888//transmembrane signaling receptor activity	GO:0007166//cell surface receptor signaling pathway	gi|85701848|ref|NP_001028532.1|/0/probable G-protein coupled receptor 101 [Mus musculus]
12821	5428	0	2	0.01	0.040738	2.02637	Up	0.256746	0.589224	Col17a1	collagen, type XVII, alpha 1	K07603	GO:0009925//basal plasma membrane;GO:0016021//integral to membrane;GO:0030054//cell junction	-	GO:0007044//cell-substrate junction assembly	gi|226423931|ref|NP_031758.2|/0/collagen alpha-1(XVII) chain [Mus musculus]
541610	2727	0	1	0.01	0.0405438	2.01948	Up	0.508954	0.770822	Trcg1	taste receptor cell gene 1	-	-	-	-	gi|153791210|ref|NP_001014420.2|/0/taste receptor cell protein 1 precursor [Mus musculus]
13599	2728	0	1	0.01	0.0405289	2.01895	Up	0.508954	0.761006	Ecel1	endothelin converting enzyme-like 1	K09610	GO:0016021//integral to membrane	GO:0004175//endopeptidase activity;GO:0043169//cation binding	GO:0007186//G-protein coupled receptor signaling pathway;GO:0019538//protein metabolic process	gi|148708241|gb|EDL40188.1|/0/endothelin converting enzyme-like 1, isoform CRA_a [Mus musculus]
11497	2736	0	1	0.01	0.0404104	2.01473	Up	0.508954	0.746187	Adam3	a disintegrin and metallopeptidase domain 3 (cyritestin)	K16070	GO:0031224//intrinsic to membrane	GO:0046914//transition metal ion binding	GO:0019538//protein metabolic process;GO:0035036//sperm-egg recognition	gi|121949804|ref|NP_033749.2|/0/a disintegrin and metalloprotease domain 3 (cyritestin) precursor [Mus musculus]
226866	2748	0	1	0.01	0.040234	2.00841	Up	0.508954	0.770475	Sbspon	somatomedin B and thrombospondin, type 1 domain containing	K03995	GO:0044421//extracellular region part	GO:0001871;GO:0004888//transmembrane signaling receptor activity	GO:0002376//immune system process;GO:0023052//signaling	gi|148682388|gb|EDL14335.1|/6.73152e-169/mCG51650 [Mus musculus]
330086	2751	0	1	0.01	0.0401901	2.00684	Up	0.508954	0.759451	Gm10440	predicted gene 10440	-	-	-	-	gi|148705739|gb|EDL37686.1|/1.65339e-66/mCG145572 [Mus musculus]
15109	2758	0	1	0.01	0.0400881	2.00317	Up	0.508954	0.772844	Hal	histidine ammonia lyase	K01745	GO:0000267//cell fraction;GO:0044444//cytoplasmic part	GO:0016841//ammonia-lyase activity	GO:0006547//histidine metabolic process	gi|6754152|ref|NP_034531.1|/0/histidine ammonia-lyase [Mus musculus]
74186	2769	0	1	0.01	0.0399288	1.99743	Up	0.508954	0.756024	Ccdc3	coiled-coil domain containing 3	-	GO:0043231//intracellular membrane-bounded organelle	-	-	gi|148676017|gb|EDL07964.1|/5.23707e-145/coiled-coil domain containing 3, isoform CRA_b [Mus musculus]
105853	2775	0	1	0.01	0.0398425	1.99431	Up	0.508954	0.754355	Mal2	mal, T cell differentiation protein 2	-	GO:0005737//cytoplasm;GO:0005886//plasma membrane;GO:0044425//membrane part	GO:0005488//binding	-	gi|30725780|ref|NP_849251.1|/1.08527e-57/protein MAL2 [Mus musculus]
234404	2785	0	1	0.01	0.0396994	1.98912	Up	0.508954	0.752694	Nxnl1	nucleoredoxin-like 1	-	GO:0031965//nuclear membrane	-	GO:0019725//cellular homeostasis	gi|21704204|ref|NP_663573.1|/7.95939e-109/nucleoredoxin-like protein 1 [Mus musculus]
319475	2789	0	1	0.01	0.0396425	1.98705	Up	0.508954	0.776002	Zfp672	zinc finger protein 672	K09228	GO:0043231//intracellular membrane-bounded organelle	GO:0003676//nucleic acid binding;GO:0046914//transition metal ion binding	GO:0010467//gene expression	gi|26386808|dbj|BAC25602.1|/8.18885e-51/unnamed protein product [Mus musculus]
26900	4640	80	322	1.94055	7.67268	1.98327	Up	9.11888e-35	4.78456e-32	Ddx3y	DEAD (Asp-Glu-Ala-Asp) box polypeptide 3, Y-linked	K11594	GO:0016604//nuclear body	GO:0003676//nucleic acid binding;GO:0003724//RNA helicase activity;GO:0032559;GO:0042623//ATPase activity, coupled	GO:0009207;GO:0051704	gi|25141235|ref|NP_036138.1|/0/ATP-dependent RNA helicase DDX3Y [Mus musculus]
320297	2807	0	1	0.01	0.0393883	1.97777	Up	0.508954	0.781681	A830009L08Rik	RIKEN cDNA A830009L08 gene	-	-	-	-	gi|148668651|gb|EDL00970.1|/1.03006e-55/mCG1047223 [Mus musculus]
21946	681	1	4	0.165274	0.649415	1.97428	Up	0.227218	0.560451	Pglyrp1	peptidoglycan recognition protein 1	K01446	GO:0044421//extracellular region part;GO:0044424//intracellular part	GO:0005539//glycosaminoglycan binding;GO:0008329//pattern recognition receptor activity;GO:0016811//hydrolase activity, acting on carbon-nitrogen (but not peptide) bonds, in linear amides;GO:0043498//cell surface binding;GO:0046914//transition metal ion binding	GO:0000270//peptidoglycan metabolic process;GO:0002758//innate immune response-activating signal transduction;GO:0009581//detection of external stimulus;GO:0012501//programmed cell death;GO:0042742//defense response to bacterium;GO:0042749//regulation of circadian sleep/wake cycle	gi|6679293|ref|NP_033428.1|/2.2292e-91/peptidoglycan recognition protein 1 precursor [Mus musculus]
73381	1084	1	4	0.10383	0.407981	1.97428	Up	0.227218	0.559219	Cmtm2a	CKLF-like MARVEL transmembrane domain containing 2A	-	GO:0031224//intrinsic to membrane;GO:0043231//intracellular membrane-bounded organelle;GO:0044421//extracellular region part	GO:0003712//transcription cofactor activity;GO:0005102//receptor binding	GO:0006355//regulation of transcription, DNA-dependent;GO:0042221//response to chemical stimulus	gi|21729761|ref|NP_081298.1|/1.25947e-94/CKLF-like MARVEL transmembrane domain-containing protein 2A [Mus musculus]
16878	4015	1	4	0.0280328	0.11015	1.97428	Up	0.227218	0.557747	Lif	leukemia inhibitory factor	K05419	GO:0044421//extracellular region part	GO:0005126//cytokine receptor binding	GO:0001525//angiogenesis;GO:0002763//positive regulation of myeloid leukocyte differentiation;GO:0003006//developmental process involved in reproduction;GO:0003337//mesenchymal to epithelial transition involved in metanephros morphogenesis;GO:0007167//enzyme linked receptor protein signaling pathway;GO:0008283//cell proliferation;GO:0010740//positive regulation of intracellular protein kinase cas…	gi|6678694|ref|NP_032527.1|/4.69548e-105/leukemia inhibitory factor isoform a precursor [Mus musculus]
100504265	6208	2	8	0.0362602	0.142478	1.97428	Up	0.0698552	0.276947	Gm20139	predicted gene, 20139	-	-	-	-	gi|148671508|gb|EDL03455.1|/8.12939e-43/mCG144972 [Mus musculus]
170711	3461	1	4	0.03252	0.127781	1.97428	Up	0.227218	0.558564	Otud7a	OTU domain containing 7A	K11860	GO:0043231//intracellular membrane-bounded organelle	GO:0003676//nucleic acid binding;GO:0046914//transition metal ion binding;GO:0070011//peptidase activity, acting on L-amino acid peptides	-	gi|18700018|ref|NP_570950.1|/0/OTU domain-containing protein 7A [Mus musculus]
100504491	864	1	4	0.130268	0.511865	1.97428	Up	0.227218	0.560945	Dcdc2b	doublecortin domain containing 2b	K08805	-	-	-	gi|307691167|ref|NP_001182659.1|/1.25317e-165/doublecortin domain-containing protein 2B [Mus musculus]
402734	2640	1	4	0.0426332	0.16752	1.97428	Up	0.227218	0.559957	C730036E19Rik	RIKEN cDNA C730036E19 gene	-	-	-	-	gi|148707527|gb|EDL39474.1|/4.6192e-42/mCG145603 [Mus musculus]
67295	8500	2	8	0.0264827	0.104059	1.97428	Up	0.0698552	0.276751	Rab3c	RAB3C, member RAS oncogene family	K07883	GO:0016020//membrane;GO:0030136//clathrin-coated vesicle	GO:0032561//guanyl ribonucleotide binding	GO:0001505//regulation of neurotransmitter levels;GO:0006887//exocytosis;GO:0035556//intracellular signal transduction	gi|13470090|ref|NP_076341.1|/5.6303e-119/ras-related protein Rab-3C [Mus musculus]
NR_045810	1859	1	4	0.0605442	0.237898	1.97428	Up	0.227218	0.557829	-	-	-	-	-	-	-
68870	1584	1	4	0.0710553	0.279199	1.97428	Up	0.227218	0.560616	Ak8	adenylate kinase 8	K00939	GO:0044444//cytoplasmic part	GO:0016776//phosphotransferase activity, phosphate group as acceptor;GO:0019201//nucleotide kinase activity;GO:0032559	GO:0006796//phosphate-containing compound metabolic process;GO:0009117//nucleotide metabolic process	gi|152963553|ref|NP_001029046.2|/0/adenylate kinase 8 [Mus musculus]
100038538	1652	3	12	0.204392	0.80312	1.97428	Up	0.0233322	0.133021	Gm10767	predicted gene 10767	-	-	-	-	gi|12846326|dbj|BAB27126.1|/2.61393e-50/unnamed protein product [Mus musculus]
18173	2304	1	4	0.0488506	0.191949	1.97428	Up	0.227218	0.558891	Slc11a1	solute carrier family 11 (proton-coupled divalent metal ion transporters), member 1	K12347	GO:0000323//lytic vacuole;GO:0005770//late endosome;GO:0016021//integral to membrane;GO:0019867//outer membrane;GO:0030666//endocytic vesicle membrane;GO:0030667//secretory granule membrane	GO:0022890//inorganic cation transmembrane transporter activity;GO:0042802//identical protein binding;GO:0046873//metal ion transmembrane transporter activity	GO:0001562//response to protozoan;GO:0001819//positive regulation of cytokine production;GO:0002237//response to molecule of bacterial origin;GO:0002274;GO:0002286//T cell activation involved in immune response;GO:0002367//cytokine production involved in immune response;GO:0002468;GO:0002824;GO:0006357//regulation of transcription from RNA polymerase II promoter;GO:0006606//protein import into nu…	gi|190877473|ref|NP_038640.2|/0/natural resistance-associated macrophage protein 1 [Mus musculus]
14659	1957	1	4	0.0575124	0.225984	1.97428	Up	0.227218	0.558727	Glrp1	glutamine repeat protein 1	-	-	-	-	gi|119709818|ref|NP_032158.2|/1.05483e-08/glutamine repeat protein 1 [Mus musculus]
16663	1314	1	4	0.0856558	0.336569	1.97428	Up	0.227218	0.559137	Krt13	keratin 13	K07604	GO:0043234//protein complex	GO:0005488//binding	GO:0009628//response to abiotic stimulus;GO:0009887//organ morphogenesis;GO:0009888//tissue development;GO:0032526//response to retinoic acid	gi|6754480|ref|NP_034792.1|/0/keratin, type I cytoskeletal 13 [Mus musculus]
244551	730	1	4	0.15418	0.605824	1.97428	Up	0.227218	0.557992	Nanos3	nanos homolog 3 (Drosophila)	-	-	GO:0003676//nucleic acid binding;GO:0046914//transition metal ion binding	GO:0006412//translation;GO:0007292//female gamete generation;GO:0048232//male gamete generation;GO:0048869//cellular developmental process	gi|34610217|ref|NP_918948.1|/4.53007e-72/nanos homolog 3 [Mus musculus]
75556	1310	2	8	0.171835	0.675193	1.97428	Up	0.0698552	0.27649	1700026D08Rik	RIKEN cDNA 1700026D08 gene	-	-	-	-	gi|268370161|ref|NP_083611.2|/2.11571e-174/uncharacterized protein C15orf26 homolog [Mus musculus]
414089	2017	1	4	0.0558015	0.219262	1.97428	Up	0.227218	0.559875	Gja6	gap junction protein, alpha 6	K07615;K07372	GO:0005921//gap junction;GO:0031224//intrinsic to membrane	-	GO:0007043//cell-cell junction assembly;GO:0007507//heart development;GO:0009653//anatomical structure morphogenesis;GO:0009888//tissue development;GO:0050789//regulation of biological process	gi|47894401|ref|NP_001001496.1|/6.61404e-139/gap junction alpha-6 protein [Mus musculus]
100503468	1781	1	4	0.0631958	0.248316	1.97428	Up	0.227218	0.560781	Gm14023	predicted gene 14023	K04383	GO:0044421//extracellular region part;GO:0044444//cytoplasmic part	GO:0005149//interleukin-1 receptor binding;GO:0046914//transition metal ion binding	GO:0001819//positive regulation of cytokine production;GO:0002237//response to molecule of bacterial origin;GO:0002376//immune system process;GO:0006694//steroid biosynthetic process;GO:0006953//acute-phase response;GO:0007088//regulation of mitosis;GO:0007166//cell surface receptor signaling pathway;GO:0007249//I-kappaB kinase/NF-kappaB cascade;GO:0008283//cell proliferation;GO:0009408//response…	gi|148696288|gb|EDL28235.1|/2.89278e-42/mCG146023 [Mus musculus]
16194	3343	1	4	0.0336679	0.132292	1.97428	Up	0.227218	0.557503	Il6ra	interleukin 6 receptor, alpha	K05055	GO:0005887//integral to plasma membrane;GO:0044421//extracellular region part	GO:0004896//cytokine receptor activity;GO:0005126//cytokine receptor binding;GO:0019838//growth factor binding;GO:0042802//identical protein binding	GO:0001818//negative regulation of cytokine production;GO:0001819//positive regulation of cytokine production;GO:0001934//positive regulation of protein phosphorylation;GO:0002237//response to molecule of bacterial origin;GO:0008284//positive regulation of cell proliferation;GO:0010212//response to ionizing radiation;GO:0010533;GO:0010558;GO:0010740//positive regulation of intracellular protein k…	gi|110431356|ref|NP_034689.2|/0/interleukin-6 receptor subunit alpha precursor [Mus musculus]
238803	2788	1	4	0.04037	0.158627	1.97428	Up	0.227218	0.559793	Zfp366	zinc finger protein 366	K09228	GO:0043231//intracellular membrane-bounded organelle	GO:0003676//nucleic acid binding;GO:0046914//transition metal ion binding	-	gi|51921301|ref|NP_001004149.1|/0/zinc finger protein 366 [Mus musculus]
73569	3331	1	4	0.0337892	0.132768	1.97428	Up	0.227218	0.558482	Vgll3	vestigial like 3 (Drosophila)	-	GO:0043231//intracellular membrane-bounded organelle	-	-	gi|254750654|ref|NP_082848.1|/8.36673e-161/transcription cofactor vestigial-like protein 3 [Mus musculus]
16069	2111	1	4	0.0533168	0.209499	1.97428	Up	0.227218	0.557584	Igj	immunoglobulin joining chain	-	-	GO:0005488//binding	GO:0006955//immune response	gi|170172530|ref|NP_690052.2|/3.87252e-89/immunoglobulin J chain precursor [Mus musculus]
100040049	935	1	4	0.120376	0.472996	1.97428	Up	0.227218	0.557177	1810010D01Rik	RIKEN cDNA 1810010D01 gene	-	-	-	-	gi|21553343|ref|NP_659556.1|/1.80469e-35/mammary cancer associated protein RMT-1 [Rattus norvegicus]
171211	8103	1	4	0.0138901	0.0545788	1.97428	Up	0.227218	0.558809	Edaradd	EDAR (ectodysplasin-A receptor)-associated death domain	-	GO:0044424//intracellular part	GO:0004871//signal transducer activity;GO:0032813//tumor necrosis factor receptor superfamily binding	GO:0007243//intracellular protein kinase cascade;GO:0008544//epidermis development;GO:0042476//odontogenesis;GO:0048732//gland development;GO:0048869//cellular developmental process	gi|127139913|ref|NP_598398.3|/4.25962e-116/ectodysplasin-A receptor-associated adapter protein isoform 1 [Mus musculus]
22422	3510	1	4	0.032066	0.125998	1.97428	Up	0.227218	0.5584	Wnt7b	wingless-related MMTV integration site 7B	K00572	GO:0016020//membrane;GO:0031012//extracellular matrix;GO:0044424//intracellular part	GO:0001664//G-protein coupled receptor binding;GO:0005198//structural molecule activity;GO:0060089	GO:0000122//negative regulation of transcription from RNA polymerase II promoter;GO:0000187//activation of MAPK activity;GO:0001570//vasculogenesis;GO:0001656//metanephros development;GO:0003002//regionalization;GO:0007163//establishment or maintenance of cell polarity;GO:0008283//cell proliferation;GO:0008589//regulation of smoothened signaling pathway;GO:0010721//negative regulation of cell dev…	gi|34849722|gb|AAH58398.1|/0/Wnt7b protein, partial [Mus musculus]
11831	2060	1	4	0.0546367	0.214685	1.97428	Up	0.227218	0.559711	Aqp6	aquaporin 6	K09868	GO:0016021//integral to membrane;GO:0030133//transport vesicle	GO:0005216//ion channel activity;GO:0005372//water transmembrane transporter activity;GO:0015103//inorganic anion transmembrane transporter activity;GO:0022829//wide pore channel activity	GO:0003008;GO:0009887//organ morphogenesis;GO:0015698//inorganic anion transport;GO:0042044//fluid transport	gi|28201966|ref|NP_780296.1|/3.81519e-150/aquaporin-6 [Mus musculus]
15228	3986	1	4	0.0282367	0.110951	1.97428	Up	0.227218	0.558646	Foxg1	forkhead box G1	K09385	GO:0043231//intracellular membrane-bounded organelle;GO:0043234//protein complex	GO:0000981//sequence-specific DNA binding RNA polymerase II transcription factor activity;GO:0005515//protein binding;GO:0043565//sequence-specific DNA binding;GO:0043566//structure-specific DNA binding	GO:0000122//negative regulation of transcription from RNA polymerase II promoter;GO:0000278//mitotic cell cycle;GO:0003002//regionalization;GO:0007405//neuroblast proliferation;GO:0007420//brain development;GO:0016198//axon choice point recognition;GO:0021953//central nervous system neuron differentiation;GO:0042384//cilium assembly;GO:0042471//ear morphogenesis;GO:0045596//negative regulation of…	gi|397503946|ref|XP_003822573.1|/4.90593e-155/PREDICTED: forkhead box protein G1-like [Pan paniscus]
13349	1158	2	8	0.19439	0.76382	1.97428	Up	0.0698552	0.276881	Darc	Duffy blood group, chemokine receptor	K06574	GO:0031224//intrinsic to membrane	GO:0004871//signal transducer activity;GO:0019956//chemokine binding	GO:0006952//defense response;GO:0007166//cell surface receptor signaling pathway	gi|130502090|ref|NP_034175.2|/1.28372e-172/Duffy antigen/chemokine receptor [Mus musculus]
18190	6677	1	4	0.0168566	0.0662351	1.97428	Up	0.227218	0.55734	Nrxn2	neurexin II	K07377	GO:0031224//intrinsic to membrane	GO:0016247//channel regulator activity;GO:0043169//cation binding	GO:0001505//regulation of neurotransmitter levels;GO:0007399//nervous system development	gi|62243518|ref|NP_064649.2|/0/neurexin II isoform 2 precursor [Mus musculus]
22364	602	1	4	0.186963	0.734637	1.97428	Up	0.227218	0.560863	Vpreb3	pre-B lymphocyte gene 3	K06553	-	-	-	gi|6678579|ref|NP_033540.1|/1.30121e-59/pre-B lymphocyte protein 3 precursor [Mus musculus]
19417	4243	1	4	0.0265264	0.104231	1.97428	Up	0.227218	0.560698	Rasgrf1	RAS protein-specific guanine nucleotide-releasing factor 1	K04349	GO:0005624//membrane fraction;GO:0016020//membrane;GO:0030427//site of polarized growth;GO:0044444//cytoplasmic part	GO:0005088//Ras guanyl-nucleotide exchange factor activity;GO:0005102//receptor binding	GO:0006917//induction of apoptosis;GO:0007169//transmembrane receptor protein tyrosine kinase signaling pathway;GO:0007613//memory;GO:0016601//Rac protein signal transduction;GO:0030030//cell projection organization;GO:0032855//positive regulation of Rac GTPase activity;GO:0048167//regulation of synaptic plasticity	gi|89111131|ref|NP_001034744.1|/1.37136e-84/ras-specific guanine nucleotide-releasing factor 1 isoform 2 [Mus musculus]
93885	3438	1	4	0.0327375	0.128636	1.97428	Up	0.227218	0.559629	Pcdhb14	protocadherin beta 14	K04600	GO:0031224//intrinsic to membrane	GO:0046872//metal ion binding	GO:0016337//cell-cell adhesion	gi|148678210|gb|EDL10157.1|/0/protocadherin beta 14 [Mus musculus]
20269	9560	1	4	0.0117732	0.0462606	1.97428	Up	0.227218	0.559465	Scn3a	sodium channel, voltage-gated, type III, alpha	K04836	GO:0005626//insoluble fraction;GO:0005887//integral to plasma membrane;GO:0043005//neuron projection;GO:0044297//cell body;GO:0044424//intracellular part	GO:0005272//sodium channel activity;GO:0005515//protein binding;GO:0031420	GO:0001508//regulation of action potential;GO:0006814//sodium ion transport;GO:0006950//response to stress;GO:0007600//sensory perception;GO:0017085//response to insecticide;GO:0034220//ion transmembrane transport;GO:0046677//response to antibiotic;GO:0048731	gi|160707887|ref|NP_061202.3|/0/sodium channel, voltage-gated, type III, alpha [Mus musculus]
338348	2688	1	4	0.0418719	0.164528	1.97428	Up	0.227218	0.558155	Ttc16	tetratricopeptide repeat domain 16	K09667	-	-	-	gi|225543306|ref|NP_796358.2|/0/tetratricopeptide repeat protein 16 [Mus musculus]
208936	4855	1	4	0.0231826	0.091092	1.97428	Up	0.227218	0.557421	Adamts18	a disintegrin-like and metallopeptidase (reprolysin type) with thrombospondin type 1 motif, 18	K08632	GO:0031012//extracellular matrix	GO:0004175//endopeptidase activity;GO:0046914//transition metal ion binding	GO:0019538//protein metabolic process	gi|121583653|ref|NP_766054.2|/0/A disintegrin and metalloproteinase with thrombospondin motifs 18 precursor [Mus musculus]
66813	2220	1	4	0.050699	0.199212	1.97428	Up	0.227218	0.559055	Bcl2l14	BCL2-like 14 (apoptosis facilitator)	K03211	GO:0043226//organelle;GO:0044444//cytoplasmic part	GO:0005488//binding	GO:0006915//apoptotic process	gi|38194232|ref|NP_080054.1|/3.64069e-170/apoptosis facilitator Bcl-2-like protein 14 [Mus musculus]
243277	5163	1	4	0.0217997	0.0856579	1.97428	Up	0.227218	0.557258	Gpr133	G protein-coupled receptor 133	K08465	GO:0031224//intrinsic to membrane	GO:0004888//transmembrane signaling receptor activity	GO:0007186//G-protein coupled receptor signaling pathway	gi|124486787|ref|NP_001074811.1|/0/probable G-protein coupled receptor 133 precursor [Mus musculus]
319684	1636	1	4	0.0687969	0.270325	1.97428	Up	0.227218	0.558973	5031425F14Rik	RIKEN cDNA 5031425F14 gene	K13126	-	-	-	gi|301612034|ref|XP_002935528.1|/3.28178e-29/PREDICTED: hypothetical protein LOC100495468 [Xenopus (Silurana) tropicalis]
76960	3090	1	4	0.0364245	0.143123	1.97428	Up	0.227218	0.560122	Bcas1	breast carcinoma amplified sequence 1	K09880	GO:0044430//cytoskeletal part;GO:0044444//cytoplasmic part	GO:0042802//identical protein binding	-	gi|256985112|ref|NP_001157841.1|/0/breast carcinoma-amplified sequence 1 homolog isoform 2 [Mus musculus]
269513	2906	1	4	0.0387308	0.152186	1.97428	Up	0.227218	0.559383	Nkain3	Na+/K+ transporting ATPase interacting 3	-	GO:0031224//intrinsic to membrane	-	-	gi|50054090|ref|NP_766575.2|/8.93336e-95/sodium/potassium-transporting ATPase subunit beta-1-interacting protein 3 precursor [Mus musculus]
83395	3375	2	8	0.0666973	0.262075	1.97428	Up	0.0698552	0.276685	Sp6	trans-acting transcription factor 6	K09196	GO:0043231//intracellular membrane-bounded organelle	GO:0003676//nucleic acid binding;GO:0046914//transition metal ion binding	GO:0006351//transcription, DNA-dependent;GO:0008283//cell proliferation	gi|40538744|ref|NP_112460.1|/0/transcription factor Sp6 [Mus musculus]
12777	1725	1	4	0.0652473	0.256378	1.97428	Up	0.227218	0.558237	Ccr10	chemokine (C-C motif) receptor 10	K04185	GO:0016020//membrane	GO:0004950//chemokine receptor activity	GO:0042221//response to chemical stimulus;GO:0051480//cytosolic calcium ion homeostasis	gi|11024708|ref|NP_031747.2|/2.4613e-107/C-C chemokine receptor type 10 [Mus musculus]
20974	1959	1	4	0.0574536	0.225754	1.97428	Up	0.227218	0.556933	Syngr3	synaptogyrin 3	K04403;K1	GO:0016021//integral to membrane;GO:0030136//clathrin-coated vesicle;GO:0044459//plasma membrane part;GO:0045202//synapse	GO:0019904//protein domain specific binding	GO:0032409	gi|31560541|ref|NP_035652.2|/1.33983e-104/synaptogyrin-3 [Mus musculus]
54525	6834	6	24	0.0988162	0.388281	1.97428	Up	0.00104359	0.0124711	Syt7	synaptotagmin VII	K15290	GO:0000323//lytic vacuole;GO:0005626//insoluble fraction;GO:0008021//synaptic vesicle;GO:0031224//intrinsic to membrane;GO:0044459//plasma membrane part	GO:0046872//metal ion binding	GO:0007009//plasma membrane organization;GO:0017156//calcium ion-dependent exocytosis;GO:0030073//insulin secretion	gi|9055364|ref|NP_061271.1|/0/synaptotagmin-7 alpha isoform [Mus musculus]
100503790	1619	1	4	0.0695193	0.273163	1.97428	Up	0.227218	0.557014	Gm19897	predicted gene, 19897	K11412	GO:0044424//intracellular part	GO:0005515//protein binding;GO:0016787//hydrolase activity	GO:0009987//cellular process	gi|148692169|gb|EDL24116.1|/9.02834e-56/mCG146001 [Mus musculus]
277743	1460	1	4	0.0770902	0.302912	1.97428	Up	0.227218	0.559547	Fam131c	family with sequence similarity 131, member C	-	-	-	-	gi|148222952|ref|NP_001078982.1|/2.33918e-153/uncharacterized protein LOC277743 [Mus musculus]
107321	1673	1	4	0.0672754	0.264346	1.97428	Up	0.227218	0.55791	Lpxn	leupaxin	K05760	-	GO:0046914//transition metal ion binding	GO:0009987//cellular process;GO:0023052//signaling;GO:0065003	gi|148709540|gb|EDL41486.1|/0/leupaxin, isoform CRA_a [Mus musculus]
211383	4367	2	8	0.0515464	0.202543	1.97428	Up	0.0698552	0.276816	Amer3	APC membrane recruitment 3	-	-	-	-	gi|47523376|ref|NP_998892.1|/0/APC membrane recruitment protein 3 [Mus musculus]
100504234	2151	1	4	0.0523253	0.205603	1.97428	Up	0.227218	0.560369	Ccdc170	coiled-coil domain containing 170	K10352	-	-	-	gi|307548930|ref|NP_001182601.1|/0/coiled-coil domain-containing protein C6orf97 [Mus musculus]
22229	2448	1	4	0.045977	0.180658	1.97428	Up	0.227218	0.560286	Ucp3	uncoupling protein 3 (mitochondrial, proton carrier)	K15103	GO:0019866//organelle inner membrane;GO:0031224//intrinsic to membrane;GO:0043231//intracellular membrane-bounded organelle	GO:0015077//monovalent inorganic cation transmembrane transporter activity	GO:0000305//response to oxygen radical;GO:0006818//hydrogen transport;GO:0031667//response to nutrient levels;GO:0031960//response to corticosteroid stimulus;GO:0032502//developmental process;GO:0032787//monocarboxylic acid metabolic process;GO:0043434//response to peptide hormone stimulus;GO:0046907//intracellular transport	gi|6678495|ref|NP_033490.1|/1.71045e-176/mitochondrial uncoupling protein 3 [Mus musculus]
72555	4844	1	4	0.0232353	0.0912988	1.97428	Up	0.227218	0.560204	Shisa9	shisa homolog 9 (Xenopus laevis)	-	GO:0005887//integral to plasma membrane;GO:0032589//neuron projection membrane	-	GO:0048168//regulation of neuronal synaptic plasticity	gi|291463307|ref|NP_082553.2|/0/protein shisa-9 isoform 1 precursor [Mus musculus]
229499	2042	1	4	0.0551184	0.216578	1.97428	Up	0.227218	0.56004	Fcrl1	Fc receptor-like 1	K06727	GO:0016020//membrane	GO:0004871//signal transducer activity	GO:0023052//signaling	gi|210033196|ref|NP_001129708.1|/3.46205e-155/Fc receptor-like protein 1 isoform 3 precursor [Mus musculus]
114479	2943	1	4	0.0382439	0.150272	1.97428	Up	0.227218	0.559301	Slc5a5	solute carrier family 5 (sodium iodide symporter), member 5	K14385	GO:0031224//intrinsic to membrane	GO:0015103//inorganic anion transmembrane transporter activity;GO:0015373	GO:0009058//biosynthetic process;GO:0015698//inorganic anion transport;GO:0035725//sodium ion transmembrane transport;GO:0042403//thyroid hormone metabolic process	gi|162138897|ref|NP_444478.2|/0/sodium/iodide cotransporter [Mus musculus]
56846	1810	2	8	0.124366	0.488676	1.97428	Up	0.0698552	0.27662	Necab3	N-terminal EF-hand calcium binding protein 3	-	GO:0031090//organelle membrane;GO:0031985//Golgi cisterna	GO:0003824//catalytic activity;GO:0046872//metal ion binding	GO:0010559//regulation of glycoprotein biosynthetic process;GO:0015031//protein transport;GO:0016999//antibiotic metabolic process	gi|148922939|ref|NP_067521.2|/0/N-terminal EF-hand calcium-binding protein 3 [Mus musculus]
20375	1333	2	8	0.16887	0.663543	1.97428	Up	0.0698552	0.276555	Sfpi1	SFFV proviral integration 1	K09438	GO:0000785//chromatin;GO:0043231//intracellular membrane-bounded organelle;GO:0043234//protein complex	GO:0001071//nucleic acid binding transcription factor activity;GO:0003677//DNA binding	GO:0001773//myeloid dendritic cell activation;GO:0002244//hematopoietic progenitor cell differentiation;GO:0002573//myeloid leukocyte differentiation;GO:0006357//regulation of transcription from RNA polymerase II promoter;GO:0012502//induction of programmed cell death;GO:0019827//stem cell maintenance;GO:0032844//regulation of homeostatic process	gi|6755474|ref|NP_035485.1|/2.86708e-126/transcription factor PU.1 [Mus musculus]
13611	2393	1	4	0.0470337	0.184811	1.97428	Up	0.227218	0.558318	S1pr4	sphingosine-1-phosphate receptor 4	K04293	GO:0016021//integral to membrane	GO:0004930//G-protein coupled receptor activity;GO:0005488//binding	GO:0002376//immune system process;GO:0007188//adenylate cyclase-modulating G-protein coupled receptor signaling pathway;GO:0010863//positive regulation of phospholipase C activity;GO:0051480//cytosolic calcium ion homeostasis	gi|157823827|ref|NP_001101545.1|/5.27841e-160/sphingosine 1-phosphate receptor 4 [Rattus norvegicus]
613263	7288	1	4	0.0154434	0.0606822	1.97428	Up	0.227218	0.558073	A230073K19Rik	RIKEN cDNA A230073K19 gene	K10587	GO:0043231//intracellular membrane-bounded organelle;GO:0043234//protein complex;GO:0044444//cytoplasmic part	GO:0003712//transcription cofactor activity;GO:0005488//binding;GO:0019787//small conjugating protein ligase activity	GO:0000209//protein polyubiquitination;GO:0003006//developmental process involved in reproduction;GO:0006357//regulation of transcription from RNA polymerase II promoter;GO:0006897//endocytosis;GO:0009967//positive regulation of signal transduction;GO:0019941//modification-dependent protein catabolic process;GO:0022602//ovulation cycle process;GO:0030518//intracellular steroid hormone receptor si…	gi|344257249|gb|EGW13353.1|/2.13805e-34/Ubiquitin-protein ligase E3A [Cricetulus griseus]
76206	3194	1	4	0.0352385	0.138463	1.97428	Up	0.227218	0.557666	Gpr165	G protein-coupled receptor 165	K04210	GO:0031224//intrinsic to membrane	GO:0004872//receptor activity	GO:0007166//cell surface receptor signaling pathway	gi|110626052|ref|NP_083812.1|/0/G protein-coupled receptor 165 [Mus musculus]
446101	2631	1	4	0.042779	0.168093	1.97428	Up	0.227218	0.557096	Xrra1	X-ray radiation resistance associated 1	K06261;K10168	GO:0043231//intracellular membrane-bounded organelle	-	GO:0010212//response to ionizing radiation	gi|256000811|ref|NP_001157730.1|/0/X-ray radiation resistance-associated protein 1 [Mus musculus]
381476	2818	0	1	0.01	0.0392345	1.97212	Up	0.508954	0.761549	Stpg2	sperm tail PG rich repeat containing 2	-	-	-	-	gi|38348552|ref|NP_941061.1|/0/uncharacterized protein C4orf37 homolog [Mus musculus]
11643	2856	0	1	0.01	0.0387125	1.9528	Up	0.508954	0.775158	Akap4	A kinase (PRKA) anchor protein 4	-	GO:0019861//flagellum;GO:0031674//I band;GO:0043234//protein complex	GO:0005515//protein binding;GO:0016772//transferase activity, transferring phosphorus-containing groups	GO:0006796//phosphate-containing compound metabolic process;GO:0007167//enzyme linked receptor protein signaling pathway;GO:0009566//fertilization;GO:0033036;GO:0048870//cell motility;GO:0071842	gi|110347483|ref|NP_001036007.1|/0/A-kinase anchor protein 4 isoform b [Mus musculus]
210198	2856	0	1	0.01	0.0387125	1.9528	Up	0.508954	0.745471	Gprc6a	G protein-coupled receptor, family C, group 6, member A	K04622	GO:0016021//integral to membrane	GO:0004888//transmembrane signaling receptor activity	GO:0001101//response to acid;GO:0007166//cell surface receptor signaling pathway;GO:0019932//second-messenger-mediated signaling	gi|23346475|ref|NP_694711.1|/0/G-protein coupled receptor family C group 6 member A precursor [Mus musculus]
11609	2872	0	1	0.01	0.0384968	1.94474	Up	0.508954	0.750513	Agtr2	angiotensin II receptor, type 2	K04167	GO:0016021//integral to membrane;GO:0044444//cytoplasmic part	GO:0001595//angiotensin receptor activity;GO:0005102//receptor binding	GO:0001658//branching involved in ureteric bud morphogenesis;GO:0001976//neurological system process involved in regulation of systemic arterial blood pressure;GO:0002016//regulation of blood volume by renin-angiotensin;GO:0002027//regulation of heart rate;GO:0002034//regulation of blood vessel size by renin-angiotensin;GO:0006875//cellular metal ion homeostasis;GO:0007187//G-protein coupled rece…	gi|148668396|gb|EDL00720.1|/0/angiotensin II receptor, type 2, isoform CRA_b [Mus musculus]
57435	5755	0	2	0.01	0.0384233	1.94198	Up	0.256746	0.587058	Plin4	perilipin 4	K10955;K13908	GO:0044464//cell part	-	-	gi|157041252|ref|NP_065593.2|/0/perilipin-4 [Mus musculus]
381759	2886	0	1	0.01	0.0383101	1.93772	Up	0.508954	0.763317	Wee2	WEE1 homolog 2 (S. pombe)	K06632	GO:0005815//microtubule organizing center;GO:0031981//nuclear lumen	GO:0004713//protein tyrosine kinase activity;GO:0032559;GO:0046872//metal ion binding	GO:0000087//M phase of mitotic cell cycle;GO:0006464//cellular protein modification process	gi|148681638|gb|EDL13585.1|/0/cDNA sequence BC052883, isoform CRA_b [Mus musculus]
243043	2889	0	1	0.01	0.0382703	1.93623	Up	0.508954	0.769227	Kctd8	potassium channel tetramerisation domain containing 8	K15074	GO:0005887//integral to plasma membrane	GO:0005267//potassium channel activity	GO:0030001//metal ion transport;GO:0034220//ion transmembrane transport	gi|65301477|ref|NP_780728.3|/0/BTB/POZ domain-containing protein KCTD8 [Mus musculus]
106347	2897	0	1	0.01	0.0381646	1.93224	Up	0.508954	0.769504	Ildr1	immunoglobulin-like domain containing receptor 1	-	GO:0016020//membrane	-	-	gi|19527338|ref|NP_598870.1|/0/immunoglobulin-like domain-containing receptor 1 precursor [Mus musculus]
231605	2900	0	1	0.01	0.0381251	1.93074	Up	0.508954	0.749525	Galnt9	UDP-N-acetyl-alpha-D-galactosamine:polypeptide N-acetylgalactosaminyltransferase 9	K00710	GO:0012505//endomembrane system;GO:0031224//intrinsic to membrane;GO:0043231//intracellular membrane-bounded organelle	GO:0008376//acetylgalactosaminyltransferase activity;GO:0030246//carbohydrate binding	-	gi|169790935|ref|NP_938048.2|/3.41676e-145/polypeptide N-acetylgalactosaminyltransferase 9 isoform A [Mus musculus]
15434	2902	0	1	0.01	0.0380989	1.92975	Up	0.508954	0.77565	Hoxd3	homeobox D3	K09303	GO:0043231//intracellular membrane-bounded organelle	GO:0001071//nucleic acid binding transcription factor activity;GO:0003677//DNA binding	GO:0003002//regionalization;GO:0006351//transcription, DNA-dependent;GO:0007166//cell surface receptor signaling pathway;GO:0009888//tissue development;GO:0021563//glossopharyngeal nerve development;GO:0031589//cell-substrate adhesion;GO:0035270//endocrine system development;GO:0045597//positive regulation of cell differentiation;GO:0048562//embryonic organ morphogenesis	gi|126517502|ref|NP_034598.2|/0/homeobox protein Hox-D3 [Mus musculus]
12565	2903	0	1	0.01	0.0380857	1.92925	Up	0.508954	0.781538	Cdh9	cadherin 9	K06801	GO:0031224//intrinsic to membrane	GO:0046872//metal ion binding	GO:0016337//cell-cell adhesion;GO:0045216//cell-cell junction organization	gi|169234947|ref|NP_033999.1|/0/cadherin-9 precursor [Mus musculus]
11440	2921	0	1	0.01	0.037851	1.92033	Up	0.508954	0.754289	Chrna6	cholinergic receptor, nicotinic, alpha polypeptide 6	K04808	GO:0005626//insoluble fraction;GO:0005887//integral to plasma membrane	GO:0004888//transmembrane signaling receptor activity;GO:0005231//excitatory extracellular ligand-gated ion channel activity;GO:0005488//binding	GO:0006810//transport;GO:0007274//neuromuscular synaptic transmission;GO:0010646//regulation of cell communication;GO:0030534//adult behavior;GO:0042391//regulation of membrane potential;GO:0048731;GO:0051259//protein oligomerization	gi|31542395|ref|NP_067344.2|/0/neuronal acetylcholine receptor subunit alpha-6 precursor [Mus musculus]
13371	5843	0	2	0.01	0.0378446	1.92009	Up	0.256746	0.577928	Dio2	deiodinase, iodothyronine, type II	K01562	GO:0031224//intrinsic to membrane	GO:0016491//oxidoreductase activity;GO:0019899//enzyme binding	GO:0002237//response to molecule of bacterial origin;GO:0006451//translational readthrough;GO:0006950//response to stress;GO:0019336;GO:0042403//thyroid hormone metabolic process	gi|6753638|ref|NP_034180.1|/1.48926e-147/type II iodothyronine deiodinase [Mus musculus]
320871	2935	0	1	0.01	0.0376705	1.91343	Up	0.508954	0.745732	B230206H07Rik	RIKEN cDNA B230206H07 gene	-	GO:0031252//cell leading edge	GO:0003779//actin binding	GO:0007265//Ras protein signal transduction	gi|148686107|gb|EDL18054.1|/1.96913e-57/EPS8-like 2, isoform CRA_c [Mus musculus]
17287	2937	0	1	0.01	0.0376448	1.91245	Up	0.508954	0.750974	Mep1a	meprin 1 alpha	K01395	GO:0005626//insoluble fraction;GO:0016021//integral to membrane;GO:0044421//extracellular region part	GO:0004175//endopeptidase activity;GO:0046914//transition metal ion binding	GO:0019538//protein metabolic process;GO:0032501//multicellular organismal process	gi|31982199|ref|NP_032611.2|/0/meprin A subunit alpha [Mus musculus]
20410	2948	0	1	0.01	0.0375044	1.90706	Up	0.508954	0.764752	Sorbs3	sorbin and SH3 domain containing 3	K06086	GO:0005924//cell-substrate adherens junction;GO:0043231//intracellular membrane-bounded organelle;GO:0043232;GO:0044444//cytoplasmic part	GO:0005198//structural molecule activity;GO:0008092//cytoskeletal protein binding	GO:0003012//muscle system process;GO:0006357//regulation of transcription from RNA polymerase II promoter;GO:0007155//cell adhesion;GO:0010740//positive regulation of intracellular protein kinase cascade;GO:0032233//positive regulation of actin filament bundle assembly	gi|6755504|ref|NP_035496.1|/0/vinexin [Mus musculus]
228785	2948	0	1	0.01	0.0375044	1.90706	Up	0.508954	0.747427	Mylk2	myosin, light polypeptide kinase 2, skeletal muscle	K00907	GO:0030016//myofibril;GO:0030136//clathrin-coated vesicle;GO:0030425//dendrite;GO:0033267//axon part;GO:0044297//cell body;GO:0044430//cytoskeletal part	GO:0004674//protein serine/threonine kinase activity;GO:0017022//myosin binding;GO:0032559	GO:0006468//protein phosphorylation;GO:0006937//regulation of muscle contraction;GO:0007049//cell cycle;GO:0010627//regulation of intracellular protein kinase cascade;GO:0016192//vesicle-mediated transport;GO:0031443//fast-twitch skeletal muscle fiber contraction;GO:0042044//fluid transport;GO:0048167//regulation of synaptic plasticity;GO:0048522//positive regulation of cellular process;GO:006041…	gi|163644275|ref|NP_001074513.2|/0/myosin light chain kinase 2, skeletal/cardiac muscle [Mus musculus]
17063	2969	0	1	0.01	0.0372391	1.89682	Up	0.508954	0.751503	Muc13	mucin 13, epithelial transmembrane	K06588	GO:0031224//intrinsic to membrane	-	-	gi|148665438|gb|EDK97854.1|/0/mucin 13, epithelial transmembrane, isoform CRA_b [Mus musculus]
73914	2969	0	1	0.01	0.0372391	1.89682	Up	0.508954	0.748672	Irak3	interleukin-1 receptor-associated kinase 3	K04732	GO:0043231//intracellular membrane-bounded organelle	GO:0004672//protein kinase activity;GO:0004871//signal transducer activity;GO:0032559;GO:0042802//identical protein binding;GO:0046872//metal ion binding;GO:0046983//protein dimerization activity	GO:0001959//regulation of cytokine-mediated signaling pathway;GO:0002224//toll-like receptor signaling pathway;GO:0002237//response to molecule of bacterial origin;GO:0002645;GO:0002719;GO:0006915//apoptotic process;GO:0009895;GO:0031348//negative regulation of defense response;GO:0043241//protein complex disassembly;GO:0043331//response to dsRNA;GO:0043405//regulation of MAP kinase activity;GO:0…	gi|31543005|ref|NP_082955.2|/0/interleukin-1 receptor-associated kinase 3 [Mus musculus]
239591	2976	0	1	0.01	0.0371515	1.89342	Up	0.508954	0.774174	Ttll8	tubulin tyrosine ligase-like family, member 8	K15010;K06047;K05755	GO:0005930//axoneme;GO:0015630//microtubule cytoskeleton	GO:0032559;GO:0070735//protein-glycine ligase activity	GO:0006464//cellular protein modification process	gi|295293121|ref|NP_766406.2|/0/protein monoglycylase TTLL8 [Mus musculus]
99663	2998	0	1	0.01	0.0368789	1.8828	Up	0.508954	0.770267	Clca6	chloride channel calcium activated 6	K05030	GO:0016021//integral to membrane;GO:0044459//plasma membrane part	GO:0005253//anion channel activity	GO:0015698//inorganic anion transport	gi|110556625|ref|NP_997091.3|/0/calcium-activated chloride channel regulator 4 precursor [Mus musculus]
73942	1398	4	15	0.322036	1.1863	1.88117	Up	0.0132023	0.0879281	Fam151b	family with sequence similarity 151, member B	-	-	GO:0042578//phosphoric ester hydrolase activity	GO:0044238//primary metabolic process	gi|148668637|gb|EDL00956.1|/4.83654e-172/mCG131442 [Mus musculus]
11998	507	4	15	0.887982	3.27109	1.88117	Up	0.0132023	0.0878932	Avp	arginine vasopressin	K05242	GO:0000267//cell fraction;GO:0016023//cytoplasmic membrane-bounded vesicle;GO:0043005//neuron projection;GO:0044421//extracellular region part	GO:0004869//cysteine-type endopeptidase inhibitor activity;GO:0005184//neuropeptide hormone activity;GO:0016301//kinase activity;GO:0031893;GO:0060089	GO:0000165//MAPK cascade;GO:0001516//prostaglandin biosynthetic process;GO:0001836//release of cytochrome c from mitochondria;GO:0001934//positive regulation of protein phosphorylation;GO:0002118//aggressive behavior;GO:0003073//regulation of systemic arterial blood pressure;GO:0006171//cAMP biosynthetic process;GO:0006936//muscle contraction;GO:0006972//hyperosmotic response;GO:0007620//copulati…	gi|6753150|ref|NP_033862.1|/2.63245e-82/vasopressin-neurophysin 2-copeptin preproprotein [Mus musculus]
268934	3002	0	1	0.01	0.0368297	1.88087	Up	0.508954	0.749197	Grm4	glutamate receptor, metabotropic 4	K04607	GO:0016021//integral to membrane;GO:0030425//dendrite;GO:0031982//vesicle;GO:0033267//axon part;GO:0042734//presynaptic membrane	GO:0001640//adenylate cyclase inhibiting G-protein coupled glutamate receptor activity	GO:0000165//MAPK cascade;GO:0001505//regulation of neurotransmitter levels;GO:0007193//adenylate cyclase-inhibiting G-protein coupled receptor signaling pathway;GO:0007270//neuron-neuron synaptic transmission;GO:0007611//learning or memory;GO:0008283//cell proliferation;GO:0010740//positive regulation of intracellular protein kinase cascade;GO:0030030//cell projection organization;GO:0043523//reg…	gi|62945392|ref|NP_001013403.1|/0/metabotropic glutamate receptor 4 precursor [Mus musculus]
71345	3012	0	1	0.01	0.0367075	1.87607	Up	0.508954	0.76992	Ano9	anoctamin 9	K05169;K13982	GO:0031224//intrinsic to membrane	GO:0005253//anion channel activity	GO:0015698//inorganic anion transport	gi|157951708|ref|NP_848468.2|/0/anoctamin-9 [Mus musculus]
213522	3019	0	1	0.01	0.0366224	1.87272	Up	0.508954	0.758238	Plekhg6	pleckstrin homology domain containing, family G (with RhoGef domain) member 6	K12330	GO:0005819//spindle;GO:0032155	GO:0005088//Ras guanyl-nucleotide exchange factor activity;GO:0008047//enzyme activator activity	GO:0007266//Rho protein signal transduction	gi|148667413|gb|EDK99829.1|/0/pleckstrin homology domain containing, family G (with RhoGef domain) member 6, isoform CRA_a [Mus musculus]
234695	2504	7	26	0.314641	1.14802	1.86736	Up	0.00098556	0.0119563	Rltpr	RGD motif, leucine rich repeats, tropomodulin domain and proline-rich containing	-	-	-	-	gi|85701822|ref|NP_001028492.1|/0/leucine-rich repeat-containing protein 16C [Mus musculus]
80903	3040	0	1	0.01	0.0363694	1.86272	Up	0.508954	0.763863	Fgf16	fibroblast growth factor 16	K04358	GO:0044421//extracellular region part	GO:0070851//growth factor receptor binding	GO:0007154//cell communication;GO:0007169//transmembrane receptor protein tyrosine kinase signaling pathway;GO:0009628//response to abiotic stimulus;GO:0009653//anatomical structure morphogenesis;GO:0070346//positive regulation of fat cell proliferation	gi|126116563|ref|NP_085117.2|/1.76423e-117/fibroblast growth factor 16 [Mus musculus]
93880	3055	0	1	0.01	0.0361908	1.85562	Up	0.508954	0.76441	Pcdhb9	protocadherin beta 9	K04601	GO:0005856//cytoskeleton;GO:0016021//integral to membrane	GO:0046872//metal ion binding	GO:0007267//cell-cell signaling;GO:0007399//nervous system development;GO:0016337//cell-cell adhesion	gi|113866011|ref|NP_444364.3|/0/protocadherin beta 9 [Mus musculus]
69457	3067	0	1	0.01	0.0360492	1.84997	Up	0.508954	0.755222	2310005G13Rik	RIKEN cDNA 2310005G13 gene	-	-	-	-	gi|158853996|ref|NP_899104.2|/3.31903e-156/uncharacterized protein LOC69457 [Mus musculus]
230959	3067	0	1	0.01	0.0360492	1.84997	Up	0.508954	0.754089	Ajap1	adherens junction associated protein 1	-	GO:0031224//intrinsic to membrane;GO:0070161	-	GO:0009987//cellular process	gi|150010629|ref|NP_001092769.1|/0/adherens junction-associated protein 1 [Mus musculus]
272636	4491	3	11	0.0751848	0.270806	1.84875	Up	0.0382346	0.186616	Esyt3	extended synaptotagmin-like protein 3	K15290	GO:0031224//intrinsic to membrane	-	-	gi|60360572|dbj|BAD90311.1|/0/mKIAA4186 protein [Mus musculus]
16904	1286	3	11	0.262562	0.945717	1.84875	Up	0.0382346	0.18667	Gzmm	granzyme M (lymphocyte met-ase 1)	K08649	-	GO:0004175//endopeptidase activity	GO:0006952//defense response;GO:0012501//programmed cell death;GO:0019538//protein metabolic process	gi|6678700|ref|NP_032530.1|/1.07263e-146/granzyme M precursor [Mus musculus]
21380	1777	3	11	0.190014	0.684407	1.84875	Up	0.0382346	0.186562	Tbx1	T-box 1	K10175	GO:0043231//intracellular membrane-bounded organelle	GO:0001071//nucleic acid binding transcription factor activity;GO:0003677//DNA binding;GO:0042802//identical protein binding	GO:0001667//ameboidal cell migration;GO:0003002//regionalization;GO:0003007//heart morphogenesis;GO:0006357//regulation of transcription from RNA polymerase II promoter;GO:0009855//determination of bilateral symmetry;GO:0035239//tube morphogenesis;GO:0035270//endocrine system development;GO:0042471//ear morphogenesis;GO:0045165//cell fate commitment;GO:0048514//blood vessel morphogenesis;GO:00485…	gi|148665113|gb|EDK97529.1|/7.57418e-168/T-box 1 [Mus musculus]
29867	1181	3	11	0.285906	1.0298	1.84875	Up	0.0382346	0.186508	Cabp1	calcium binding protein 1	K02183	GO:0043005//neuron projection;GO:0043231//intracellular membrane-bounded organelle;GO:0044297//cell body;GO:0044430//cytoskeletal part;GO:0044444//cytoplasmic part;GO:0044459//plasma membrane part	GO:0005515//protein binding;GO:0030234//enzyme regulator activity;GO:0046872//metal ion binding	GO:0050804//regulation of synaptic transmission	gi|7304939|ref|NP_038907.1|/3.90123e-116/calcium-binding protein 1 [Mus musculus]
16424	3077	0	1	0.01	0.035932	1.84527	Up	0.508954	0.757969	Itih1	inter-alpha trypsin inhibitor, heavy chain 1	-	-	GO:0004866//endopeptidase inhibitor activity;GO:0046872//metal ion binding	GO:0001775//cell activation;GO:0010466//negative regulation of peptidase activity;GO:0030203//glycosaminoglycan metabolic process	gi|124249351|ref|NP_032432.2|/0/inter-alpha-trypsin inhibitor heavy chain H1 precursor [Mus musculus]
320014	3085	0	1	0.01	0.0358389	1.84153	Up	0.508954	0.762364	B930025P03Rik	RIKEN cDNA B930025P03 gene	-	-	-	-	gi|148690102|gb|EDL22049.1|/4.49262e-60/mCG144710 [Mus musculus]
16199	3086	0	1	0.01	0.0358273	1.84106	Up	0.508954	0.765643	Il9r	interleukin 9 receptor	K05073	GO:0016021//integral to membrane;GO:0044421//extracellular region part	GO:0004896//cytokine receptor activity;GO:0019838//growth factor binding	GO:0007166//cell surface receptor signaling pathway;GO:0016049//cell growth	gi|6680439|ref|NP_032400.1|/0/interleukin-9 receptor isoform 2 precursor [Mus musculus]
12504	3095	0	1	0.01	0.0357231	1.83686	Up	0.508954	0.75723	Cd4	CD4 antigen	K06454	GO:0005768//endosome;GO:0009986//cell surface;GO:0031090//organelle membrane;GO:0031224//intrinsic to membrane;GO:0044432//endoplasmic reticulum part	GO:0004872//receptor activity;GO:0019900//kinase binding;GO:0042802//identical protein binding;GO:0046914//transition metal ion binding	GO:0001934//positive regulation of protein phosphorylation;GO:0006497//protein lipidation;GO:0006955//immune response;GO:0007166//cell surface receptor signaling pathway;GO:0009967//positive regulation of signal transduction;GO:0010033//response to organic substance;GO:0019048//virus-host interaction;GO:0019058//viral infectious cycle;GO:0030098//lymphocyte differentiation;GO:0033674//positive re…	gi|7304953|ref|NP_038516.1|/0/T-cell surface glycoprotein CD4 precursor [Mus musculus]
72927	3103	0	1	0.01	0.035631	1.83313	Up	0.508954	0.761074	Hepacam	hepatocyte cell adhesion molecule	K06499	GO:0031224//intrinsic to membrane;GO:0044424//intracellular part	-	GO:0022402//cell cycle process;GO:0050789//regulation of biological process	gi|56790921|ref|NP_780398.2|/0/hepatocyte cell adhesion molecule precursor [Mus musculus]
269275	9033	8	29	0.0996804	0.354957	1.83226	Up	0.000576572	0.00781958	Acvr1c	activin A receptor, type IC	K13568	GO:0031224//intrinsic to membrane;GO:0043235//receptor complex;GO:0044424//intracellular part	GO:0017002//activin-activated receptor activity;GO:0032403//protein complex binding;GO:0032559;GO:0043169//cation binding;GO:0070696//transmembrane receptor protein serine/threonine kinase binding	GO:0001832//blastocyst growth;GO:0006464//cellular protein modification process;GO:0006796//phosphate-containing compound metabolic process;GO:0006915//apoptotic process;GO:0007179//transforming growth factor beta receptor signaling pathway;GO:0009746;GO:0009855//determination of bilateral symmetry;GO:0010876//lipid localization;GO:0021543//pallium development;GO:0022037//metencephalon developmen…	gi|161333831|ref|NP_001104500.1|/0/activin receptor type-1C isoform 1 precursor [Mus musculus]
217826	3112	0	1	0.01	0.0355279	1.82895	Up	0.508954	0.767637	Kcnk13	potassium channel, subfamily K, member 13	K04922	GO:0031224//intrinsic to membrane	GO:0005261//cation channel activity	GO:0030001//metal ion transport;GO:0034220//ion transmembrane transport	gi|22122525|ref|NP_666149.1|/0/potassium channel subfamily K member 13 [Mus musculus]
207227	12064	5	18	0.0466477	0.164965	1.82228	Up	0.00752028	0.0584292	Stxbp5l	syntaxin binding protein 5-like	K08518	GO:0031224//intrinsic to membrane;GO:0044424//intracellular part	-	GO:0016192//vesicle-mediated transport	gi|167830464|ref|NP_001108085.1|/0/syntaxin-binding protein 5-like isoform m [Mus musculus]
53972	3127	0	1	0.01	0.0353575	1.82202	Up	0.508954	0.753956	Ngef	neuronal guanine nucleotide exchange factor	K07525	GO:0016020//membrane;GO:0030427//site of polarized growth;GO:0044444//cytoplasmic part	GO:0005088//Ras guanyl-nucleotide exchange factor activity;GO:0005488//binding	GO:0006917//induction of apoptosis;GO:0007169//transmembrane receptor protein tyrosine kinase signaling pathway;GO:0007266//Rho protein signal transduction;GO:0009966//regulation of signal transduction;GO:0019222//regulation of metabolic process;GO:0048731;GO:0048869//cellular developmental process	gi|162417959|ref|NP_063920.2|/0/ephexin-1 isoform 2 [Mus musculus]
12945	6259	0	2	0.01	0.0353293	1.82086	Up	0.256746	0.58459	Dmbt1	deleted in malignant brain tumors 1	K13912	GO:0030666//endocytic vesicle membrane;GO:0030667//secretory granule membrane;GO:0031012//extracellular matrix;GO:0031224//intrinsic to membrane	GO:0004888//transmembrane signaling receptor activity;GO:0019899//enzyme binding;GO:0051635//bacterial cell surface binding	GO:0001832//blastocyst growth;GO:0002758//innate immune response-activating signal transduction;GO:0006810//transport;GO:0019731//antibacterial humoral response;GO:0030855//epithelial cell differentiation;GO:0048545//response to steroid hormone stimulus	gi|148685745|gb|EDL17692.1|/0/deleted in malignant brain tumors 1, isoform CRA_c [Mus musculus]
60440	3149	0	1	0.01	0.0351105	1.8119	Up	0.508954	0.759586	Iigp1	interferon inducible GTPase 1	K14139;K14140	GO:0005774//vacuolar membrane	GO:0005515//protein binding;GO:0017111//nucleoside-triphosphatase activity;GO:0032561//guanyl ribonucleotide binding	GO:0001562//response to protozoan;GO:0006914//autophagy;GO:0007166//cell surface receptor signaling pathway;GO:0035456//response to interferon-beta;GO:0042742//defense response to bacterium	gi|226371766|ref|NP_068564.4|/0/interferon-inducible GTPase 1 [Mus musculus]
68348	3158	0	1	0.01	0.0350104	1.80778	Up	0.508954	0.777131	Serpina1f	serine (or cysteine) peptidase inhibitor, clade A, member 1F	K03984	GO:0044421//extracellular region part	GO:0004866//endopeptidase inhibitor activity;GO:0019899//enzyme binding	GO:0006508//proteolysis;GO:0007599//hemostasis;GO:0009611//response to wounding;GO:0009987//cellular process;GO:0010033//response to organic substance;GO:0010466//negative regulation of peptidase activity	gi|259906397|ref|NP_001158214.1|/0/alpha-1-antitrypsin 1-6 isoform 2 precursor [Mus musculus]
NR_046081	3160	0	1	0.01	0.0349883	1.80687	Up	0.508954	0.74946	-	-	-	-	-	-	-
22421	3176	0	1	0.01	0.034812	1.79958	Up	0.508954	0.747101	Wnt7a	wingless-related MMTV integration site 7A	K00572	GO:0016020//membrane;GO:0031012//extracellular matrix	GO:0001664//G-protein coupled receptor binding;GO:0060089	GO:0000122//negative regulation of transcription from RNA polymerase II promoter;GO:0000187//activation of MAPK activity;GO:0001505//regulation of neurotransmitter levels;GO:0001570//vasculogenesis;GO:0001775//cell activation;GO:0003002//regionalization;GO:0003006//developmental process involved in reproduction;GO:0006915//apoptotic process;GO:0007163//establishment or maintenance of cell polarit…	gi|31543960|ref|NP_033553.2|/0/protein Wnt-7a precursor [Mus musculus]
403183	3181	0	1	0.01	0.0347573	1.79732	Up	0.508954	0.751635	Mettl21e	methyltransferase like 21E	K02357	-	-	-	gi|46402315|ref|NP_997164.1|/1.12025e-138/methyltransferase-like protein LOC121952 homolog [Mus musculus]
320051	9601	0	3	0.01	0.0345473	1.78857	Up	0.129517	0.405555	Exph5	exophilin 5	-	-	GO:0005083//small GTPase regulator activity;GO:0005488//binding	GO:0019222//regulation of metabolic process	gi|257796249|ref|NP_789816.2|/0/exophilin-5 [Mus musculus]
434325	1539	2	7	0.146266	0.502885	1.78163	Up	0.115783	0.384723	Tmem221	transmembrane protein 221	-	-	-	-	gi|198278541|ref|NP_001093932.1|/3.80445e-56/transmembrane protein 221 [Mus musculus]
13549	2524	2	7	0.0891852	0.306632	1.78163	Up	0.115783	0.385104	Dyrk1b	dual-specificity tyrosine-(Y)-phosphorylation regulated kinase 1b	K08825	GO:0031981//nuclear lumen	GO:0003712//transcription cofactor activity;GO:0004672//protein kinase activity;GO:0032559	GO:0000768//syncytium formation by plasma membrane fusion;GO:0006355//regulation of transcription, DNA-dependent;GO:0006464//cellular protein modification process;GO:0006796//phosphate-containing compound metabolic process	gi|148692205|gb|EDL24152.1|/0/dual-specificity tyrosine-(Y)-phosphorylation regulated kinase 1b, isoform CRA_b [Mus musculus]
12399	3891	2	7	0.0578523	0.198905	1.78163	Up	0.115783	0.384799	Runx3	runt related transcription factor 3	K09279	GO:0043231//intracellular membrane-bounded organelle	GO:0001071//nucleic acid binding transcription factor activity;GO:0003676//nucleic acid binding;GO:0032559	GO:0001942//hair follicle development;GO:0006351//transcription, DNA-dependent;GO:0006464//cellular protein modification process;GO:0006935//chemotaxis;GO:0008285//negative regulation of cell proliferation;GO:0012502//induction of programmed cell death;GO:0021700//developmental maturation;GO:0030030//cell projection organization;GO:0051726//regulation of cell cycle	gi|84579891|ref|NP_062706.2|/0/runt-related transcription factor 3 [Mus musculus]
11554	2491	10	35	0.451833	1.55347	1.78163	Up	0.000198037	0.00318185	Adrb1	adrenergic receptor, beta 1	K04141	GO:0016021//integral to membrane;GO:0042598;GO:0043231//intracellular membrane-bounded organelle	GO:0004939//beta-adrenergic receptor activity;GO:0031690//adrenergic receptor binding;GO:0043176//amine binding;GO:0046983//protein dimerization activity	GO:0001659//temperature homeostasis;GO:0001997//positive regulation of the force of heart contraction by epinephrine-norepinephrine;GO:0002021//response to dietary excess;GO:0002027//regulation of heart rate;GO:0005977//glycogen metabolic process;GO:0006940//regulation of smooth muscle contraction;GO:0007188//adenylate cyclase-modulating G-protein coupled receptor signaling pathway;GO:0007265//Ra…	gi|158517827|ref|NP_031445.2|/0/beta-1 adrenergic receptor [Mus musculus]
320302	2737	2	7	0.0822446	0.28277	1.78163	Up	0.115783	0.38518	Glt28d2	glycosyltransferase 28 domain containing 2	K07432	GO:0031090//organelle membrane;GO:0043231//intracellular membrane-bounded organelle	GO:0005488//binding;GO:0008375//acetylglucosaminyltransferase activity	GO:0006487//protein N-linked glycosylation;GO:0030258//lipid modification	gi|260166652|ref|NP_796104.2|/1.17061e-88/glycosyltransferase 28 domain containing 1-like [Mus musculus]
236576	4542	2	7	0.0495604	0.170396	1.78163	Up	0.115783	0.384875	Spry3	sprouty homolog 3 (Drosophila)	K04704	GO:0044424//intracellular part	-	GO:0007165//signal transduction;GO:0032501//multicellular organismal process	gi|71892418|ref|NP_001025464.1|/1.94083e-155/protein sprouty homolog 3 [Mus musculus]
76408	5002	2	7	0.0450027	0.154726	1.78163	Up	0.115783	0.385485	Abcc3	ATP-binding cassette, sub-family C (CFTR/MRP), member 3	K05667	GO:0005626//insoluble fraction;GO:0016021//integral to membrane;GO:0044459//plasma membrane part	GO:0008509//anion transmembrane transporter activity;GO:0032559;GO:0042626//ATPase activity, coupled to transmembrane movement of substances	GO:0002237//response to molecule of bacterial origin;GO:0006820//anion transport;GO:0008202//steroid metabolic process;GO:0009207;GO:0015721//bile acid and bile salt transport;GO:0015893//drug transport;GO:0043627//response to estrogen stimulus	gi|90403595|ref|NP_083876.3|/0/canalicular multispecific organic anion transporter 2 [Mus musculus]
236285	3920	2	7	0.0574243	0.197434	1.78163	Up	0.115783	0.384646	Lancl3	LanC lantibiotic synthetase component C-like 3 (bacterial)	-	-	-	-	gi|238637328|ref|NP_775590.2|/0/lanC-like protein 3 [Mus musculus]
320315	667	4	14	0.674973	2.32066	1.78163	Up	0.021278	0.123876	A330048O09Rik	RIKEN cDNA A330048O09 gene	-	-	-	-	gi|148709103|gb|EDL41049.1|/7.93176e-38/mCG1043988 [Mus musculus]
16678	2462	2	7	0.0914311	0.314354	1.78163	Up	0.115783	0.384494	Krt1	keratin 1	K07605	GO:0005882//intermediate filament;GO:0016020//membrane	GO:0004871//signal transducer activity;GO:0005198//structural molecule activity;GO:0030246//carbohydrate binding	GO:0006956//complement activation;GO:0009888//tissue development;GO:0022603//regulation of anatomical structure morphogenesis;GO:0030195//negative regulation of blood coagulation	gi|126116585|ref|NP_032499.2|/0/keratin, type II cytoskeletal 1 [Mus musculus]
28194	1618	2	7	0.139124	0.478331	1.78163	Up	0.115783	0.385333	Apon	apolipoprotein N	-	GO:0044421//extracellular region part	-	-	gi|19527214|ref|NP_598757.1|/1.31512e-139/apolipoprotein N precursor [Mus musculus]
14913	917	2	7	0.245478	0.843992	1.78163	Up	0.115783	0.385256	Guca1a	guanylate cyclase activator 1a (retina)	K08328	GO:0005626//insoluble fraction;GO:0031513//nonmotile primary cilium;GO:0044297//cell body	GO:0030250//guanylate cyclase activator activity;GO:0046872//metal ion binding	GO:0007165//signal transduction;GO:0030826//regulation of cGMP biosynthetic process;GO:0031281;GO:0050953//sensory perception of light stimulus	gi|40254633|ref|NP_032215.2|/7.93627e-105/guanylyl cyclase-activating protein 1 [Mus musculus]
320095	1882	2	7	0.119609	0.411233	1.78163	Up	0.115783	0.385409	6430550D23Rik	RIKEN cDNA 6430550D23 gene	-	-	-	-	gi|223890238|ref|NP_001138823.1|/1.1452e-121/uncharacterized protein LOC320095 isoform 1 precursor [Mus musculus]
381218	2152	2	7	0.104602	0.359638	1.78163	Up	0.115783	0.385027	4430402I18Rik	RIKEN cDNA 4430402I18 gene	-	-	-	-	gi|119372321|ref|NP_941053.2|/0/spermatogenesis associated 6-like protein [Mus musculus]
11595	7355	2	7	0.0306055	0.105226	1.78163	Up	0.115783	0.385562	Acan	aggrecan	K06792	GO:0005578//proteinaceous extracellular matrix;GO:0044420//extracellular matrix part	GO:0005198//structural molecule activity;GO:0030246//carbohydrate binding;GO:0046872//metal ion binding	GO:0002062//chondrocyte differentiation;GO:0006029//proteoglycan metabolic process;GO:0007417//central nervous system development;GO:0009268//response to pH;GO:0009605//response to external stimulus;GO:0009746;GO:0016337//cell-cell adhesion;GO:0016477//cell migration;GO:0030198//extracellular matrix organization	gi|116875858|ref|NP_031450.2|/0/aggrecan core protein precursor [Mus musculus]
75209	4252	2	7	0.0529406	0.182018	1.78163	Up	0.115783	0.38457	Sv2c	synaptic vesicle glycoprotein 2c	K06258	GO:0008021//synaptic vesicle;GO:0031224//intrinsic to membrane;GO:0044459//plasma membrane part	GO:0005215//transporter activity	GO:0006810//transport	gi|50510769|dbj|BAD32370.1|/0/mKIAA1054 protein [Mus musculus]
628709	1920	2	7	0.117241	0.403094	1.78163	Up	0.115783	0.384951	Gm10324	predicted gene 10324	K09228	-	-	-	gi|295389583|ref|NP_001171303.1|/0/zinc finger protein family member [Mus musculus]
83813	3220	0	1	0.01	0.0343363	1.77973	Up	0.508954	0.774666	Tnk1	tyrosine kinase, non-receptor, 1	K1;K08885	GO:0044444//cytoplasmic part	GO:0004713//protein tyrosine kinase activity;GO:0004871//signal transducer activity;GO:0032559	GO:0006468//protein phosphorylation;GO:0016049//cell growth;GO:0046578//regulation of Ras protein signal transduction	gi|20987284|gb|AAH29623.1|/0/Tyrosine kinase, non-receptor, 1 [Mus musculus]
26908	1801	85	297	5.31199	18.2327	1.77921	Up	5.1302e-28	1.59511e-25	Eif2s3y	eukaryotic translation initiation factor 2, subunit 3, structural gene Y-linked	K03242	GO:0044444//cytoplasmic part	GO:0008135//translation factor activity, nucleic acid binding;GO:0017111//nucleoside-triphosphatase activity;GO:0032561//guanyl ribonucleotide binding	GO:0006412//translation;GO:0009207	gi|7242148|ref|NP_036141.1|/0/eukaryotic translation initiation factor 2 subunit 3, Y-linked [Mus musculus]
21907	3233	0	1	0.01	0.0341982	1.77392	Up	0.508954	0.775369	Nr2e1	nuclear receptor subfamily 2, group E, member 1	K08545	GO:0031981//nuclear lumen	GO:0000982//RNA polymerase II core promoter proximal region sequence-specific DNA binding transcription factor activity;GO:0003677//DNA binding;GO:0004879//ligand-activated sequence-specific DNA binding RNA polymerase II transcription factor activity;GO:0046914//transition metal ion binding	GO:0001654//eye development;GO:0002042//cell migration involved in sprouting angiogenesis;GO:0002209//behavioral defense response;GO:0006915//apoptotic process;GO:0008284//positive regulation of cell proliferation;GO:0008285//negative regulation of cell proliferation;GO:0009755//hormone-mediated signaling pathway;GO:0010769//regulation of cell morphogenesis involved in differentiation;GO:0019827/…	gi|22726205|ref|NP_689415.1|/0/nuclear receptor subfamily 2 group E member 1 [Mus musculus]
242248	3248	0	1	0.01	0.0340403	1.76724	Up	0.508954	0.764	Bank1	B cell scaffold protein with ankyrin repeats 1	K12230	-	-	-	gi|28628260|gb|AAO13613.1|/0/AVIEF [Mus musculus]
216643	3280	0	1	0.01	0.0337082	1.7531	Up	0.508954	0.762296	Gabrp	gamma-aminobutyric acid (GABA) A receptor, pi	K05189	GO:0034702//ion channel complex;GO:0044459//plasma membrane part	GO:0005253//anion channel activity;GO:0015276//ligand-gated ion channel activity;GO:0016917//GABA receptor activity	GO:0015698//inorganic anion transport;GO:0023052//signaling	gi|22122485|ref|NP_666129.1|/0/gamma-aminobutyric acid receptor subunit pi precursor [Mus musculus]
12984	4619	7	24	0.17057	0.574477	1.75189	Up	0.00247936	0.0253832	Csf2rb2	colony stimulating factor 2 receptor, beta 2, low-affinity (granulocyte-macrophage)	K04738	GO:0005887//integral to plasma membrane	GO:0004896//cytokine receptor activity	GO:0002237//response to molecule of bacterial origin;GO:0007166//cell surface receptor signaling pathway;GO:0032501//multicellular organismal process	gi|148697721|gb|EDL29668.1|/0/mCG13356, isoform CRA_a [Mus musculus]
28253	3296	0	1	0.01	0.0335446	1.74608	Up	0.508954	0.754023	Slco1b2	solute carrier organic anion transporter family, member 1b2	K05043	GO:0005626//insoluble fraction;GO:0016021//integral to membrane;GO:0044424//intracellular part;GO:0044459//plasma membrane part	GO:0008028//monocarboxylic acid transmembrane transporter activity;GO:0008509//anion transmembrane transporter activity;GO:0015197//peptide transporter activity;GO:0015291//secondary active transmembrane transporter activity	GO:0002237//response to molecule of bacterial origin;GO:0008202//steroid metabolic process;GO:0009914//hormone transport;GO:0015711//organic anion transport;GO:0015718//monocarboxylic acid transport;GO:0015833//peptide transport;GO:0015893//drug transport;GO:0031960//response to corticosteroid stimulus	gi|14547899|ref|NP_065241.1|/0/solute carrier organic anion transporter family member 1B2 isoform 1 [Mus musculus]
69952	3302	0	1	0.01	0.0334836	1.74346	Up	0.508954	0.75104	2810011L19Rik	RIKEN cDNA 2810011L19 gene	-	-	-	-	gi|148686816|gb|EDL18763.1|/3.85733e-33/mCG53020, isoform CRA_b [Mus musculus]
407809	3304	0	1	0.01	0.0334633	1.74258	Up	0.508954	0.751966	BC055402	cDNA sequence BC055402	-	-	-	-	gi|148667629|gb|EDL00046.1|/3.58907e-55/mCG146961 [Mus musculus]
71775	2275	5	17	0.247366	0.826184	1.73981	Up	0.0119802	0.0823697	1300017J02Rik	RIKEN cDNA 1300017J02 gene	K14736	GO:0005768//endosome;GO:0016023//cytoplasmic membrane-bounded vesicle;GO:0044459//plasma membrane part	GO:0005506//iron ion binding	GO:0000041//transition metal ion transport;GO:0006875//cellular metal ion homeostasis	gi|21313642|ref|NP_082194.1|/0/inhibitor of carbonic anhydrase precursor [Mus musculus]
23957	1133	5	17	0.496698	1.65893	1.73981	Up	0.0119802	0.0824035	Nr0b2	nuclear receptor subfamily 0, group B, member 2	K08563	GO:0031981//nuclear lumen;GO:0032991//macromolecular complex	GO:0001071//nucleic acid binding transcription factor activity;GO:0003676//nucleic acid binding;GO:0003712//transcription cofactor activity;GO:0004879//ligand-activated sequence-specific DNA binding RNA polymerase II transcription factor activity;GO:0042802//identical protein binding;GO:0042974//retinoic acid receptor binding	GO:0009746;GO:0009755//hormone-mediated signaling pathway;GO:0009887//organ morphogenesis;GO:0016125//sterol metabolic process;GO:0030518//intracellular steroid hormone receptor signaling pathway;GO:0050796//regulation of insulin secretion	gi|6754886|ref|NP_035980.1|/4.57797e-151/nuclear receptor subfamily 0 group B member 2 [Mus musculus]
22771	3350	0	1	0.01	0.0330039	1.72263	Up	0.508954	0.747689	Zic1	zinc finger protein of the cerebellum 1	K09224	GO:0031981//nuclear lumen	GO:0001071//nucleic acid binding transcription factor activity;GO:0003676//nucleic acid binding;GO:0046872//metal ion binding	GO:0006357//regulation of transcription from RNA polymerase II promoter;GO:0006606//protein import into nucleus;GO:0007224//smoothened signaling pathway;GO:0007417//central nervous system development;GO:0009953//dorsal/ventral pattern formation;GO:0014029//neural crest formation;GO:0016055//Wnt receptor signaling pathway;GO:0042471//ear morphogenesis;GO:0060429//epithelium development	gi|565655|dbj|BAA06878.1|/0/Zic protein [Mus musculus]
97243	3364	0	1	0.01	0.0328665	1.71662	Up	0.508954	0.775017	Naa11	N(alpha)-acetyltransferase 11, NatA catalytic subunit	K00864;K00670	GO:0043231//intracellular membrane-bounded organelle	GO:0005488//binding;GO:0034212//peptide N-acetyltransferase activity	-	gi|85701706|ref|NP_001028363.1|/2.58351e-109/N-alpha-acetyltransferase 11 [Mus musculus]
78250	3375	0	1	0.01	0.0327594	1.71191	Up	0.508954	0.757431	Iqch	IQ motif containing H	-	-	-	-	gi|189491859|ref|NP_084344.1|/0/IQ domain-containing protein H [Mus musculus]
239405	3340	3	10	0.101094	0.331027	1.71125	Up	0.0618678	0.256674	Rspo2	R-spondin 2 homolog (Xenopus laevis)	K08654	GO:0044464//cell part	GO:0005539//glycosaminoglycan binding	GO:0001503//ossification;GO:0030177//positive regulation of Wnt receptor signaling pathway;GO:0030326//embryonic limb morphogenesis;GO:0035265//organ growth;GO:0048754//branching morphogenesis of an epithelial tube;GO:0060536//cartilage morphogenesis	gi|27370216|ref|NP_766403.1|/6.91359e-139/R-spondin-2 precursor [Mus musculus]
431706	2117	3	10	0.159497	0.522262	1.71125	Up	0.0618678	0.256421	Zfp457	zinc finger protein 457	K09228	-	GO:0046872//metal ion binding	-	gi|110665714|ref|NP_001003666.2|/0/zinc finger protein 457 [Mus musculus]
233878	3812	6	20	0.177154	0.580078	1.71125	Up	0.0068037	0.0543196	Sez6l2	seizure related 6 homolog like 2	K04011;K04006	GO:0016020//membrane;GO:0031090//organelle membrane;GO:0031224//intrinsic to membrane;GO:0043231//intracellular membrane-bounded organelle	-	-	gi|357588422|ref|NP_001239496.1|/0/seizure 6-like protein 2 isoform 3 precursor [Mus musculus]
78369	907	3	10	0.372277	1.219	1.71125	Up	0.0618678	0.256611	Icam4	intercellular adhesion molecule 4, Landsteiner-Wiener blood group	K06581	GO:0031224//intrinsic to membrane	GO:0005102//receptor binding	GO:0002682//regulation of immune system process;GO:0007155//cell adhesion	gi|12963855|ref|NP_076381.1|/5.73076e-132/intercellular adhesion molecule 4 precursor [Mus musculus]
75563	2086	3	10	0.161867	0.530024	1.71125	Up	0.0618678	0.256484	Dnali1	dynein, axonemal, light intermediate polypeptide 1	K10410	GO:0030286//dynein complex;GO:0043231//intracellular membrane-bounded organelle	GO:0003774//motor activity	GO:0009566//fertilization;GO:0009987//cellular process	gi|30172570|ref|NP_780432.1|/7.33431e-133/axonemal dynein light intermediate polypeptide 1 [Mus musculus]
654318	2436	3	10	0.13861	0.453871	1.71125	Up	0.0618678	0.256547	C530005A16Rik	RIKEN cDNA C530005A16 gene	-	-	-	-	gi|26352149|dbj|BAC39711.1|/2.32868e-49/unnamed protein product [Mus musculus]
20674	2457	3	10	0.137426	0.449991	1.71125	Up	0.0618678	0.256738	Sox2	SRY-box containing gene 2	K09267	GO:0043231//intracellular membrane-bounded organelle;GO:0043234//protein complex;GO:0044444//cytoplasmic part	GO:0001071//nucleic acid binding transcription factor activity;GO:0003723//RNA binding;GO:0005515//protein binding;GO:0043565//sequence-specific DNA binding	GO:0001503//ossification;GO:0006357//regulation of transcription from RNA polymerase II promoter;GO:0006950//response to stress;GO:0007405//neuroblast proliferation;GO:0008285//negative regulation of cell proliferation;GO:0008593//regulation of Notch signaling pathway;GO:0010001//glial cell differentiation;GO:0010033//response to organic substance;GO:0010740//positive regulation of intracellular …	gi|127140986|ref|NP_035573.3|/2.34168e-149/transcription factor SOX-2 [Mus musculus]
329844	3387	0	1	0.01	0.0326433	1.70679	Up	0.508954	0.752164	C630028M04Rik	RIKEN cDNA C630028M04 gene	-	-	-	-	gi|148702471|gb|EDL34418.1|/9.85719e-08/mCG1042149 [Mus musculus]
100504235	3401	0	1	0.01	0.0325089	1.70084	Up	0.508954	0.774104	Gm20125	predicted gene, 20125	-	-	-	-	gi|148671535|gb|EDL03482.1|/1.60883e-58/mCG144975 [Mus musculus]
330790	3576	10	33	0.314742	1.0203	1.69675	Up	0.000482958	0.00673494	Hapln4	hyaluronan and proteoglycan link protein 4	K06853	GO:0031012//extracellular matrix	GO:0005539//glycosaminoglycan binding	GO:0009987//cellular process	gi|148696832|gb|EDL28779.1|/0/hyaluronan and proteoglycan link protein 4 [Mus musculus]
216393	3427	0	1	0.01	0.0322623	1.68985	Up	0.508954	0.771797	D930020B18Rik	RIKEN cDNA D930020B18 gene	-	-	-	-	gi|167621420|ref|NP_796309.3|/0/uncharacterized protein C12orf56 homolog [Mus musculus]
NR_045838	3433	0	1	0.01	0.0322059	1.68733	Up	0.508954	0.766398	-	-	-	-	-	-	-
83379	3439	0	1	0.01	0.0321497	1.68481	Up	0.508954	0.762024	Klb	klotho beta	K14756	GO:0031224//intrinsic to membrane	GO:0016798//hydrolase activity, acting on glycosyl bonds;GO:0019838//growth factor binding;GO:0043167//ion binding	GO:0008283//cell proliferation;GO:0008543//fibroblast growth factor receptor signaling pathway;GO:0044238//primary metabolic process	gi|13626032|ref|NP_112457.1|/0/beta-klotho [Mus musculus]
432677	3440	0	1	0.01	0.0321404	1.68439	Up	0.508954	0.753159	Vrtn	vertebrae development associated	-	-	-	-	gi|76253890|ref|NP_001028948.1|/0/vertnin [Mus musculus]
12231	3454	0	1	0.01	0.0320101	1.67853	Up	0.508954	0.768397	Btn1a1	butyrophilin, subfamily 1, member A1	K06712	GO:0016021//integral to membrane	GO:0004871//signal transducer activity	-	gi|148700622|gb|EDL32569.1|/0/butyrophilin, subfamily 1, member A1, isoform CRA_c [Mus musculus]
403175	3459	0	1	0.01	0.0319638	1.67644	Up	0.508954	0.769296	Tigd4	tigger transposable element derived 4	K11496	GO:0043231//intracellular membrane-bounded organelle;GO:0044427//chromosomal part	GO:0003676//nucleic acid binding	-	gi|46402305|ref|NP_997161.1|/0/tigger transposable element-derived protein 4 [Mus musculus]
319767	6926	0	2	0.01	0.0319269	1.67477	Up	0.256746	0.58175	Atp10b	ATPase, class V, type 10B	K01530	GO:0031224//intrinsic to membrane	GO:0005548//phospholipid transporter activity;GO:0032559;GO:0042625//ATPase activity, coupled to transmembrane movement of ions;GO:0046872//metal ion binding	GO:0006869//lipid transport;GO:0009206	gi|125628644|ref|NP_795973.2|/0/probable phospholipid-transporting ATPase VB [Mus musculus]
19799	175	4	13	2.57261	8.21324	1.67472	Up	0.0339166	0.171421	Rn4.5s	4.5S RNA	-	-	-	-	-
170461	1402	4	13	0.321117	1.02519	1.67472	Up	0.0339166	0.171369	Stard6	StAR-related lipid transfer (START) domain containing 6	-	-	GO:0015248//sterol transporter activity;GO:0032934//sterol binding	GO:0010876//lipid localization;GO:0051234//establishment of localization	gi|21312812|ref|NP_083295.1|/7.39007e-112/stAR-related lipid transfer protein 6 [Mus musculus]
434341	6945	0	2	0.01	0.0318396	1.67082	Up	0.256746	0.589385	Nlrc5	NLR family, CARD domain containing 5	K08060	GO:0043231//intracellular membrane-bounded organelle;GO:0044444//cytoplasmic part	GO:0000977//RNA polymerase II regulatory region sequence-specific DNA binding	GO:0001818//negative regulation of cytokine production;GO:0001960//negative regulation of cytokine-mediated signaling pathway;GO:0001961//positive regulation of cytokine-mediated signaling pathway;GO:0002252;GO:0006952//defense response;GO:0010557//positive regulation of macromolecule biosynthetic process;GO:0042325//regulation of phosphorylation;GO:0043433//negative regulation of sequence-specif…	gi|254692966|ref|NP_001028379.2|/0/protein NLRC5 [Mus musculus]
73332	3482	0	1	0.01	0.0317527	1.66688	Up	0.508954	0.761684	Ccdc30	coiled-coil domain containing 30	K10352;K14972;K06102;K11499;K12478	-	-	-	gi|394025707|ref|NP_082974.1|/8.09238e-111/coiled-coil domain-containing protein 30 isoform c [Mus musculus]
271786	6966	0	2	0.01	0.0317436	1.66647	Up	0.256746	0.586499	Galnt13	UDP-N-acetyl-alpha-D-galactosamine:polypeptide N-acetylgalactosaminyltransferase 13	K00710	GO:0012505//endomembrane system;GO:0031224//intrinsic to membrane;GO:0043231//intracellular membrane-bounded organelle	GO:0008376//acetylgalactosaminyltransferase activity;GO:0030246//carbohydrate binding	GO:0006486//protein glycosylation	gi|76677928|ref|NP_766618.2|/0/polypeptide N-acetylgalactosaminyltransferase 13 [Mus musculus]
114301	2414	9	29	0.419621	1.32822	1.66234	Up	0.00129058	0.0148416	Palmd	palmdelphin	-	GO:0044424//intracellular part	-	GO:0065008	gi|89363042|ref|NP_075734.3|/0/palmdelphin [Mus musculus]
212937	3498	0	1	0.01	0.0316075	1.66027	Up	0.508954	0.780895	Tifab	TRAF-interacting protein with forkhead-associated domain, family member B	-	-	-	-	gi|60359824|dbj|BAD90131.1|/4.49151e-80/mFLJ00292 protein [Mus musculus]
170745	3498	0	1	0.01	0.0316075	1.66027	Up	0.508954	0.746774	Xpnpep2	X-prolyl aminopeptidase (aminopeptidase P) 2, membrane-bound	K14208	GO:0031224//intrinsic to membrane	GO:0008237//metallopeptidase activity;GO:0008238//exopeptidase activity;GO:0043169//cation binding	GO:0019538//protein metabolic process	gi|133778994|ref|NP_573476.2|/0/X-prolyl aminopeptidase (aminopeptidase P) 2, membrane-bound isoform 1 precursor [Mus musculus]
20592	5471	66	212	1.35778	4.28429	1.65781	Up	1.19622e-18	1.80942e-16	Kdm5d	lysine (K)-specific demethylase 5D	K11446	GO:0043231//intracellular membrane-bounded organelle	GO:0003676//nucleic acid binding;GO:0016701//oxidoreductase activity, acting on single donors with incorporation of molecular oxygen;GO:0046914//transition metal ion binding	GO:0006325//chromatin organization;GO:0008152//metabolic process;GO:0048232//male gamete generation	gi|33859626|ref|NP_035549.1|/0/lysine-specific demethylase 5D [Mus musculus]
93878	3506	0	1	0.01	0.0315353	1.65697	Up	0.508954	0.764547	Pcdhb7	protocadherin beta 7	K04601	GO:0005856//cytoskeleton;GO:0016021//integral to membrane	GO:0046872//metal ion binding	GO:0007267//cell-cell signaling;GO:0007399//nervous system development;GO:0016337//cell-cell adhesion	gi|148613874|ref|NP_444362.3|/0/protocadherin beta 7 [Mus musculus]
78526	3511	0	1	0.01	0.0314904	1.65491	Up	0.508954	0.764136	C330013F16Rik	RIKEN cDNA C330013F16 gene	-	-	-	-	gi|148691961|gb|EDL23908.1|/8.64296e-23/mCG147816 [Mus musculus]
23968	3511	0	1	0.01	0.0314904	1.65491	Up	0.508954	0.749394	Nlrp5	NLR family, pyrin domain containing 5	K04614	GO:0031981//nuclear lumen;GO:0032991//macromolecular complex;GO:0044444//cytoplasmic part	GO:0032559	GO:0006461//protein complex assembly;GO:0009653//anatomical structure morphogenesis;GO:0010608//posttranscriptional regulation of gene expression;GO:0019953//sexual reproduction;GO:0043009//chordate embryonic development	gi|148692429|gb|EDL24376.1|/0/mCG113308, isoform CRA_c [Mus musculus]
12550	4413	5	16	0.127523	0.400863	1.65235	Up	0.0188992	0.113734	Cdh1	cadherin 1	K05689	GO:0005856//cytoskeleton;GO:0005911//cell-cell junction;GO:0005924//cell-substrate adherens junction;GO:0016234//inclusion body;GO:0019897//extrinsic to plasma membrane;GO:0031224//intrinsic to membrane;GO:0044444//cytoplasmic part	GO:0019902//phosphatase binding;GO:0046872//metal ion binding	GO:0001825//blastocyst formation;GO:0002682//regulation of immune system process;GO:0007043//cell-cell junction assembly;GO:0007162//negative regulation of cell adhesion;GO:0010226//response to lithium ion;GO:0016337//cell-cell adhesion;GO:0021536//diencephalon development;GO:0030030//cell projection organization;GO:0042307//positive regulation of protein import into nucleus;GO:0042981//regulatio…	gi|6753374|ref|NP_033994.1|/0/cadherin-1 precursor [Mus musculus]
14065	1762	5	16	0.319386	1.00398	1.65235	Up	0.0188992	0.113775	F2rl3	coagulation factor II (thrombin) receptor-like 3	K04236	GO:0016021//integral to membrane	GO:0008528//G-protein coupled peptide receptor activity;GO:0016787//hydrolase activity	GO:0001775//cell activation;GO:0006950//response to stress;GO:0007186//G-protein coupled receptor signaling pathway;GO:0007599//hemostasis;GO:0010524//positive regulation of calcium ion transport into cytosol;GO:0033363//secretory granule organization	gi|31982379|ref|NP_032001.2|/0/proteinase-activated receptor 4 precursor [Mus musculus]
621080	1974	5	16	0.285085	0.896153	1.65235	Up	0.0188992	0.113693	AI429214	expressed sequence AI429214	-	-	GO:0005488//binding	-	gi|85986611|ref|NP_001034309.1|/8.07538e-158/uncharacterized protein C8orf48 homolog [Mus musculus]
626578	3528	0	1	0.01	0.0313387	1.64794	Up	0.508954	0.748934	Gbp10	guanylate-binding protein 10	K12559;K10352;K06267;K11515;K10388	GO:0005774//vacuolar membrane;GO:0031982//vesicle	-	GO:0001562//response to protozoan;GO:0032496//response to lipopolysaccharide;GO:0034341//response to interferon-gamma;GO:0035456//response to interferon-beta;GO:0042742//defense response to bacterium;GO:0051702//interaction with symbiont	gi|116812914|ref|NP_001034735.2|/0/guanylate-binding protein 10 [Mus musculus]
619677	3531	0	1	0.01	0.0313121	1.64672	Up	0.508954	0.773264	4930529C04Rik	zinc finger, BED domain containing 4 pseudogene	K14303;K15107	GO:0043231//intracellular membrane-bounded organelle	GO:0003676//nucleic acid binding;GO:0005515//protein binding;GO:0043169//cation binding	-	gi|149234328|ref|XP_001480230.1|/0/PREDICTED: zinc finger BED domain-containing protein 4-like [Mus musculus]
108069	3536	0	1	0.01	0.0312678	1.64468	Up	0.508954	0.760464	Grm3	glutamate receptor, metabotropic 3	K04605	GO:0016021//integral to membrane;GO:0030425//dendrite;GO:0044430//cytoskeletal part;GO:0044456//synapse part	GO:0001640//adenylate cyclase inhibiting G-protein coupled glutamate receptor activity;GO:0016247//channel regulator activity	GO:0007193//adenylate cyclase-inhibiting G-protein coupled receptor signaling pathway;GO:0007270//neuron-neuron synaptic transmission;GO:0051931;GO:0051969	gi|32469489|ref|NP_862898.1|/0/metabotropic glutamate receptor 3 precursor [Mus musculus]
13799	3537	0	1	0.01	0.0312589	1.64427	Up	0.508954	0.778973	En2	engrailed 2	K09319	-	-	GO:0006357//regulation of transcription from RNA polymerase II promoter;GO:0007420//brain development;GO:0048468//cell development	gi|6753752|ref|NP_034264.1|/1.10852e-118/homeobox protein engrailed-2 [Mus musculus]
66815	1332	6	19	0.50699	1.5771	1.63724	Up	0.0106518	0.0755249	Ccdc109b	coiled-coil domain containing 109B	-	GO:0016020//membrane	-	-	gi|31982670|ref|NP_080055.2|/0/coiled-coil domain-containing protein 109B [Mus musculus]
70008	3566	0	1	0.01	0.0310047	1.63249	Up	0.508954	0.755422	Ace2	angiotensin I converting enzyme (peptidyl-dipeptidase A) 2	K09708	GO:0005626//insoluble fraction;GO:0031224//intrinsic to membrane;GO:0044421//extracellular region part	GO:0004872//receptor activity;GO:0005515//protein binding;GO:0008238//exopeptidase activity;GO:0042277//peptide binding;GO:0046914//transition metal ion binding	GO:0002035//brain renin-angiotensin system;GO:0009059//macromolecule biosynthetic process;GO:0019538//protein metabolic process;GO:0022415;GO:0023052//signaling;GO:0042311//vasodilation	gi|83582782|ref|NP_081562.2|/0/angiotensin-converting enzyme 2 precursor [Mus musculus]
116847	3602	0	1	0.01	0.0306949	1.618	Up	0.508954	0.76578	Prelp	proline arginine-rich end leucine-rich repeat	K08125	GO:0031012//extracellular matrix	GO:0005198//structural molecule activity;GO:0005539//glycosaminoglycan binding	GO:0007568//aging;GO:0048731	gi|229608920|ref|NP_473418.3|/1.00647e-175/prolargin precursor [Mus musculus]
83564	3614	0	1	0.01	0.0305929	1.6132	Up	0.508954	0.759046	Nlrp4c	NLR family, pyrin domain containing 4C	K12800	-	GO:0032559	GO:0006950//response to stress	gi|167466241|ref|NP_113566.2|/0/NACHT, LRR and PYD domains-containing protein 4C [Mus musculus]
320749	3640	0	1	0.01	0.0303744	1.60286	Up	0.508954	0.752495	D630041G03Rik	RIKEN cDNA D630041G03 gene	-	GO:0044424//intracellular part	-	-	gi|351710552|gb|EHB13471.1|/5.82347e-30/Epidermal growth factor receptor kinase substrate 8-like protein 1 [Heterocephalus glaber]
497097	3652	0	1	0.01	0.0302746	1.59811	Up	0.508954	0.754822	Xkr4	X Kell blood group precursor related family member 4	-	GO:0031224//intrinsic to membrane	-	-	gi|59858539|ref|NP_001011874.1|/0/XK-related protein 4 [Mus musculus]
74020	3670	0	1	0.01	0.0301261	1.59102	Up	0.508954	0.778264	Cpne4	copine IV	K06491;K02677	-	-	-	gi|148689145|gb|EDL21092.1|/0/copine IV, isoform CRA_a [Mus musculus]
14725	15467	15	46	0.109153	0.328822	1.59095	Up	7.72402e-05	0.00142826	Lrp2	low density lipoprotein receptor-related protein 2	K06233	GO:0000323//lytic vacuole;GO:0005626//insoluble fraction;GO:0005903//brush border;GO:0012505//endomembrane system;GO:0016023//cytoplasmic membrane-bounded vesicle;GO:0031224//intrinsic to membrane;GO:0044421//extracellular region part;GO:0044459//plasma membrane part	GO:0004871//signal transducer activity;GO:0008565//protein transporter activity;GO:0019904//protein domain specific binding;GO:0046872//metal ion binding	GO:0006464//cellular protein modification process;GO:0006629//lipid metabolic process;GO:0006775;GO:0006897//endocytosis;GO:0007420//brain development;GO:0009058//biosynthetic process;GO:0009887//organ morphogenesis;GO:0009914//hormone transport;GO:0010212//response to ionizing radiation;GO:0010466//negative regulation of peptidase activity;GO:0017038//protein import;GO:0023052//signaling;GO:0033…	gi|124487372|ref|NP_001074557.1|/0/low-density lipoprotein receptor-related protein 2 precursor [Mus musculus]
237890	3704	0	1	0.01	0.0298496	1.57771	Up	0.508954	0.779044	Slfn14-ps	schlafen family member 14, pseudogene	-	GO:0030529//ribonucleoprotein complex	GO:0005198//structural molecule activity;GO:0032559	GO:0010467//gene expression	gi|260436908|ref|NP_001159500.1|/0/schlafen family member 14 [Mus musculus]
74023	3720	0	1	0.01	0.0297212	1.57149	Up	0.508954	0.75369	Rd3	retinal degeneration 3	K08282	-	-	GO:0048856//anatomical structure development;GO:0050953//sensory perception of light stimulus	gi|148681027|gb|EDL12974.1|/8.25822e-149/RIKEN cDNA 3322402L07, isoform CRA_b [Mus musculus]
NR_045875	3138	1	3	0.0358673	0.105701	1.55924	Up	0.386242	0.712873	-	-	-	-	-	-	-
108176	986	1	3	0.11415	0.336398	1.55924	Up	0.386242	0.709131	Npm3-ps1	nucleoplasmin 3, pseudogene 1	K11278	GO:0031981//nuclear lumen	GO:0005488//binding	GO:0006351//transcription, DNA-dependent;GO:0042254//ribosome biogenesis	gi|6679110|ref|NP_032749.1|/2.07267e-69/nucleoplasmin-3 [Mus musculus]
110958	2051	2	6	0.109753	0.323441	1.55924	Up	0.188619	0.505251	M1ap	meiosis 1 associated protein	-	GO:0031224//intrinsic to membrane	-	GO:0006333//chromatin assembly or disassembly;GO:0010467//gene expression;GO:0048232//male gamete generation	gi|188035879|ref|NP_149070.2|/0/uncharacterized protein C2orf65 homolog [Mus musculus]
19059	2985	1	3	0.0377058	0.111118	1.55924	Up	0.386242	0.71468	Ppp3r2	protein phosphatase 3, regulatory subunit B, alpha isoform (calcineurin B, type II)	K06268	GO:0008287//protein serine/threonine phosphatase complex;GO:0044444//cytoplasmic part	GO:0004722//protein serine/threonine phosphatase activity;GO:0005515//protein binding;GO:0046872//metal ion binding	GO:0000904//cell morphogenesis involved in differentiation;GO:0001525//angiogenesis;GO:0006073//cellular glucan metabolic process;GO:0006464//cellular protein modification process;GO:0006917//induction of apoptosis;GO:0006950//response to stress;GO:0030855//epithelial cell differentiation;GO:0042991//transcription factor import into nucleus;GO:0046692//sperm competition;GO:0048513//organ developm…	gi|51591899|ref|NP_001004025.1|/3.38365e-97/calcineurin subunit B type 2 [Mus musculus]
100504467	1546	2	6	0.145604	0.429093	1.55924	Up	0.188619	0.505655	Gm16596	predicted gene, 16596	K15420	GO:0015630//microtubule cytoskeleton	-	-	gi|223462311|gb|AAI50976.1|/1.28849e-19/Eml1 protein [Mus musculus]
77166	869	1	3	0.129519	0.38169	1.55924	Up	0.386242	0.709286	8030423J24Rik	RIKEN cDNA 8030423J24 gene	-	-	-	-	gi|366039938|ref|NP_084149.1|/9.57195e-81/uncharacterized protein LOC77166 [Mus musculus]
114886	2331	1	3	0.0482847	0.142295	1.55924	Up	0.386242	0.711699	Cygb	cytoglobin	K13826;K00669	GO:0042995//cell projection;GO:0044297//cell body;GO:0044424//intracellular part	GO:0005506//iron ion binding;GO:0016209//antioxidant activity;GO:0022892	GO:0006950//response to stress;GO:0015669//gas transport	gi|148702641|gb|EDL34588.1|/2.70112e-127/cytoglobin [Mus musculus]
12155	3086	1	3	0.0364717	0.107482	1.55924	Up	0.386242	0.709985	Bmp15	bone morphogenetic protein 15	K05498	GO:0044421//extracellular region part	GO:0005102//receptor binding	GO:0006355//regulation of transcription, DNA-dependent;GO:0022602//ovulation cycle process;GO:0048468//cell development	gi|148701932|gb|EDL33879.1|/0/bone morphogenetic protein 15 [Mus musculus]
381738	2485	1	3	0.0452924	0.133476	1.55924	Up	0.386242	0.708821	Drc1	dynein regulatory complex subunit 1	K10352;K05702;K08836;K06084	-	-	-	gi|85701985|ref|NP_001028632.1|/0/coiled-coil domain-containing protein 164 [Mus musculus]
NR_045833	751	1	3	0.149869	0.441663	1.55924	Up	0.386242	0.713108	-	-	-	-	-	-	-
77296	555	1	3	0.202796	0.597637	1.55924	Up	0.386242	0.712559	Fam162b	family with sequence similarity 162, member B	-	GO:0016020//membrane	-	-	gi|198278503|ref|NP_084170.1|/9.40201e-88/protein FAM162B [Mus musculus]
68764	2953	1	3	0.0381143	0.112323	1.55924	Up	0.386242	0.71053	Cdhr3	cadherin-related family member 3	K04601;K06802;K04600	GO:0031224//intrinsic to membrane	GO:0046872//metal ion binding	GO:0016337//cell-cell adhesion	gi|67846107|ref|NP_001019649.1|/0/cadherin-related family member 3 precursor [Mus musculus]
69379	1044	1	3	0.107808	0.317709	1.55924	Up	0.386242	0.710063	C8g	complement component 8, gamma polypeptide	K03999	GO:0005887//integral to plasma membrane	GO:0005501//retinoid binding;GO:0005515//protein binding	GO:0002455//humoral immune response mediated by circulating immunoglobulin;GO:0006952//defense response;GO:0006956//complement activation;GO:0008219//cell death;GO:0051234//establishment of localization	gi|58037159|ref|NP_081338.1|/1.27054e-99/complement component C8 gamma chain precursor [Mus musculus]
74004	5967	2	6	0.0377247	0.111174	1.55924	Up	0.188619	0.506707	Jakmip3	janus kinase and microtubule interacting protein 3	K10352;K10388	GO:0043231//intracellular membrane-bounded organelle	-	-	gi|60360524|dbj|BAD90506.1|/0/mKIAA4091 protein [Mus musculus]
109685	1830	2	6	0.123007	0.362501	1.55924	Up	0.188619	0.505897	Hyal3	hyaluronoglucosaminidase 3	K01197	GO:0000323//lytic vacuole	GO:0015929//hexosaminidase activity;GO:0016407//acetyltransferase activity	GO:0044238//primary metabolic process	gi|254939507|ref|NP_821139.2|/0/hyaluronidase-3 precursor [Mus musculus]
110886	2674	1	3	0.0420911	0.124042	1.55924	Up	0.386242	0.713265	Gabra5	gamma-aminobutyric acid (GABA) A receptor, subunit alpha 5	K05175	GO:0034702//ion channel complex;GO:0043005//neuron projection;GO:0043025//neuronal cell body;GO:0044459//plasma membrane part	GO:0005253//anion channel activity;GO:0015276//ligand-gated ion channel activity;GO:0016917//GABA receptor activity	GO:0002209//behavioral defense response;GO:0007186//G-protein coupled receptor signaling pathway;GO:0007267//cell-cell signaling;GO:0007417//central nervous system development;GO:0007612//learning;GO:0015698//inorganic anion transport	gi|30578386|ref|NP_795916.1|/0/gamma-aminobutyric acid receptor subunit alpha-5 precursor [Mus musculus]
78575	4069	7	21	0.193625	0.570612	1.55924	Up	0.009344	0.0687492	B430319G15Rik	RIKEN cDNA B430319G15 gene	K13645;K02924	-	-	-	gi|218931167|ref|NP_001136388.1|/1.62633e-12/procollagen-lysine,2-oxoglutarate 5-dioxygenase 2 isoform 1 precursor [Mus musculus]
64654	2702	6	18	0.24993	0.73654	1.55924	Up	0.0165196	0.103109	Fgf23	fibroblast growth factor 23	K04358	GO:0044421//extracellular region part	GO:0005104//fibroblast growth factor receptor binding	GO:0006706//steroid catabolic process;GO:0006775;GO:0006793//phosphorus metabolic process;GO:0006817//phosphate ion transport;GO:0008543//fibroblast growth factor receptor signaling pathway;GO:0010979;GO:0030279//negative regulation of ossification;GO:0043410//positive regulation of MAPK cascade;GO:0045596//negative regulation of cell differentiation;GO:0046883//regulation of hormone secretion;GO…	gi|12083589|ref|NP_073148.1|/4.00639e-132/fibroblast growth factor 23 precursor [Mus musculus]
68566	1262	1	3	0.0891852	0.262828	1.55924	Up	0.386242	0.714916	Caly	calcyon neuron-specific vesicular protein	K15493	GO:0012506//vesicle membrane;GO:0016021//integral to membrane	GO:0001664//G-protein coupled receptor binding;GO:0030276//clathrin binding	GO:0006901//vesicle coating;GO:0007186//G-protein coupled receptor signaling pathway;GO:0030100//regulation of endocytosis	gi|148685949|gb|EDL17896.1|/7.53004e-121/dopamine receptor D1 interacting protein, isoform CRA_b [Mus musculus]
20646	2076	1	3	0.0542156	0.159773	1.55924	Up	0.386242	0.712638	Snrpn	small nuclear ribonucleoprotein N	K11100	GO:0030532//small nuclear ribonucleoprotein complex	GO:0005515//protein binding	GO:0006396//RNA processing;GO:0009719	gi|5870130|gb|AAD54489.1|/3.09122e-62/small nuclear ribonucleoprotein B' [Homo sapiens]
12164	2940	1	3	0.0382829	0.112819	1.55924	Up	0.386242	0.711309	Bmp8b	bone morphogenetic protein 8b	K04663	GO:0044421//extracellular region part	GO:0005102//receptor binding	GO:0003006//developmental process involved in reproduction;GO:0007178//transmembrane receptor protein serine/threonine kinase signaling pathway;GO:0009888//tissue development;GO:0048232//male gamete generation;GO:0048731;GO:0048869//cellular developmental process	gi|31560733|ref|NP_031585.2|/0/bone morphogenetic protein 8B precursor [Mus musculus]
50723	2748	6	18	0.245746	0.724211	1.55924	Up	0.0165196	0.103071	Icosl	icos ligand	K06710	GO:0009986//cell surface;GO:0016021//integral to membrane	GO:0005515//protein binding	GO:0002204//somatic recombination of immunoglobulin genes involved in immune response;GO:0023052//signaling;GO:0042102//positive regulation of T cell proliferation;GO:0042108//positive regulation of cytokine biosynthetic process	gi|7657220|ref|NP_056605.1|/1.89703e-163/ICOS ligand precursor [Mus musculus]
70362	1501	1	3	0.0749845	0.220978	1.55924	Up	0.386242	0.711231	Actl10	actin-like 10	K05692	-	-	-	gi|284172505|ref|NP_001165111.1|/0/actin-like protein 10 [Mus musculus]
232813	6058	1	3	0.018579	0.0547522	1.55924	Up	0.386242	0.711075	Shisa7	shisa homolog 7 (Xenopus laevis)	K10583	GO:0016020//membrane	-	-	gi|223633888|ref|NP_766325.3|/0/protein shisa-7 precursor [Mus musculus]
13389	2163	1	3	0.052035	0.153347	1.55924	Up	0.386242	0.709441	Dll3	delta-like 3 (Drosophila)	K06051	GO:0031224//intrinsic to membrane	GO:0005102//receptor binding	GO:0007498//mesoderm development;GO:0008593//regulation of Notch signaling pathway;GO:0009952//anterior/posterior pattern specification;GO:0010720//positive regulation of cell development;GO:0043009//chordate embryonic development;GO:0045165//cell fate commitment;GO:0045686//negative regulation of glial cell differentiation	gi|116292184|ref|NP_031892.2|/0/delta-like protein 3 precursor [Mus musculus]
100041347	1003	1	3	0.112215	0.330697	1.55924	Up	0.386242	0.709053	Gm11985	predicted gene 11985	-	-	-	-	gi|148708659|gb|EDL40606.1|/1.692e-50/mCG116239 [Mus musculus]
320181	5122	2	6	0.0439483	0.129515	1.55924	Up	0.188619	0.506869	Fndc7	fibronectin type III domain containing 7	K05717;K05698;K06252	-	-	-	gi|260166644|ref|NP_001159437.1|/0/fibronectin type III domain-containing protein 7 isoform 2 precursor [Mus musculus]
23850	8602	1	3	0.0130844	0.0385595	1.55924	Up	0.386242	0.714758	Pappa2	pappalysin 2	K08647	GO:0044464//cell part	GO:0004175//endopeptidase activity;GO:0046914//transition metal ion binding	GO:0016049//cell growth;GO:0019538//protein metabolic process;GO:0048869//cellular developmental process	gi|145699121|ref|NP_001078845.1|/0/pappalysin 2 precursor [Mus musculus]
622408	2354	1	3	0.0478129	0.140904	1.55924	Up	0.386242	0.713029	Mcidas	multiciliate differentiation and DNA synthesis associated cell cycle protein	K10749	-	-	-	gi|85702306|ref|NP_001033003.1|/0/multicilin [Mus musculus]
320272	2212	1	3	0.0508823	0.14995	1.55924	Up	0.386242	0.710763	9330162B11Rik	RIKEN cDNA 9330162B11 gene	-	-	-	-	gi|148681095|gb|EDL13042.1|/3.76573e-42/mCG1029224 [Mus musculus]
66042	1751	1	3	0.0642785	0.189428	1.55924	Up	0.386242	0.710296	Sostdc1	sclerostin domain containing 1	-	GO:0044421//extracellular region part	GO:0005488//binding	GO:0030509//BMP signaling pathway;GO:0042476//odontogenesis	gi|13384674|ref|NP_079588.1|/8.32362e-119/sclerostin domain-containing protein 1 precursor [Mus musculus]
14174	1210	1	3	0.0930179	0.274123	1.55924	Up	0.386242	0.710218	Fgf3	fibroblast growth factor 3	K04358	GO:0043231//intracellular membrane-bounded organelle	GO:0005102//receptor binding	GO:0003156//regulation of organ formation;GO:0007154//cell communication;GO:0007169//transmembrane receptor protein tyrosine kinase signaling pathway;GO:0008283//cell proliferation;GO:0035239//tube morphogenesis;GO:0048522//positive regulation of cellular process;GO:0048534	gi|158517907|ref|NP_032033.2|/6.84402e-124/fibroblast growth factor 3 precursor [Mus musculus]
18049	1187	1	3	0.0948203	0.279434	1.55924	Up	0.386242	0.708589	Ngf	nerve growth factor	K02582	GO:0044421//extracellular region part;GO:0044431//Golgi apparatus part;GO:0044432//endoplasmic reticulum part	GO:0004871//signal transducer activity;GO:0005123//death receptor binding	GO:0001934//positive regulation of protein phosphorylation;GO:0002237//response to molecule of bacterial origin;GO:0006917//induction of apoptosis;GO:0006952//defense response;GO:0007167//enzyme linked receptor protein signaling pathway;GO:0007264//small GTPase mediated signal transduction;GO:0007600//sensory perception;GO:0007611//learning or memory;GO:0007626//locomotory behavior;GO:0008283//ce…	gi|148675667|gb|EDL07614.1|/1.57403e-166/nerve growth factor, beta, isoform CRA_a [Mus musculus]
100037396	2536	1	3	0.0443816	0.130792	1.55924	Up	0.386242	0.713814	D030047H15Rik	RIKEN cDNA D030047H15 gene	-	-	-	-	gi|148699273|gb|EDL31220.1|/2.94628e-62/mCG146036 [Mus musculus]
78212	3261	1	3	0.0345145	0.101714	1.55924	Up	0.386242	0.712716	4930564K09Rik	RIKEN cDNA 4930564K09 gene	-	-	-	-	gi|148683479|gb|EDL15426.1|/7.402e-53/mCG1032384 [Mus musculus]
16948	3604	1	3	0.0312297	0.0920335	1.55924	Up	0.386242	0.710141	Lox	lysyl oxidase	K00277	GO:0005578//proteinaceous extracellular matrix;GO:0043231//intracellular membrane-bounded organelle	GO:0016641//oxidoreductase activity, acting on the CH-NH2 group of donors, oxygen as acceptor;GO:0046914//transition metal ion binding	GO:0001944//vasculature development;GO:0009611//response to wounding;GO:0009725//response to hormone stimulus;GO:0030323//respiratory tube development;GO:0043412//macromolecule modification;GO:0085029//extracellular matrix assembly	gi|74192826|dbj|BAE34923.1|/0/unnamed protein product [Mus musculus]
269589	1940	1	3	0.0580163	0.170974	1.55924	Up	0.386242	0.712951	Sytl1	synaptotagmin-like 1	K01104;K15290	GO:0005626//insoluble fraction;GO:0019898//extrinsic to membrane;GO:0048770	GO:0005083//small GTPase regulator activity;GO:0005515//protein binding	GO:0015031//protein transport;GO:0016192//vesicle-mediated transport	gi|47847480|dbj|BAD21412.1|/0/mFLJ00227 protein [Mus musculus]
240328	3297	1	3	0.0341376	0.100603	1.55924	Up	0.386242	0.710919	F830016B08Rik	RIKEN cDNA F830016B08 gene	K14139;K14140	-	-	-	gi|197382616|ref|NP_001094945.1|/0/interferon-inducible GTPase-like [Mus musculus]
227659	2136	2	6	0.105385	0.31057	1.55924	Up	0.188619	0.505816	Slc2a6	solute carrier family 2 (facilitated glucose transporter), member 6	K08144	GO:0031224//intrinsic to membrane	GO:0005355//glucose transmembrane transporter activity	GO:0008645//hexose transport	gi|294979195|ref|NP_001171098.1|/0/solute carrier family 2 (facilitated glucose transporter), member 6 isoform 2 [Mus musculus]
100040322	1898	6	18	0.355801	1.04854	1.55924	Up	0.0165196	0.103032	3830408C21Rik	RIKEN cDNA 3830408C21 gene	-	-	-	-	gi|148686522|gb|EDL18469.1|/9.33591e-63/mCG52932, isoform CRA_b [Mus musculus]
13619	3743	1	3	0.0300699	0.0886157	1.55924	Up	0.386242	0.709674	Phc1	polyhomeotic-like 1 (Drosophila)	K11456	GO:0000803;GO:0044451//nucleoplasm part	GO:0005488//binding	-	gi|110835733|ref|NP_001036088.1|/0/polyhomeotic-like protein 1 isoform b [Mus musculus]
12891	2218	5	15	0.253723	0.74772	1.55924	Up	0.0294978	0.157578	Cpne6	copine VI	K06491	GO:0005626//insoluble fraction;GO:0043005//neuron projection	GO:0005543//phospholipid binding;GO:0046872//metal ion binding	GO:0006810//transport;GO:0007267//cell-cell signaling;GO:0044238//primary metabolic process;GO:0048731	gi|221039592|dbj|BAH11559.1|/0/unnamed protein product [Homo sapiens]
72925	4391	3	9	0.0768971	0.226615	1.55924	Up	0.0986774	0.345022	2014-03-01	membrane-associated ring finger (C3HC4) 1	K10656	GO:0005764//lysosome;GO:0005769//early endosome;GO:0005770//late endosome;GO:0012506//vesicle membrane;GO:0031224//intrinsic to membrane	GO:0019787//small conjugating protein ligase activity;GO:0046914//transition metal ion binding	GO:0002504//antigen processing and presentation of peptide or polysaccharide antigen via MHC class II;GO:0016567//protein ubiquitination	gi|42734483|ref|NP_780397.2|/1.21485e-146/E3 ubiquitin-protein ligase MARCH1 isoform 3 [Mus musculus]
71020	1160	1	3	0.0970273	0.285939	1.55924	Up	0.386242	0.712012	Spats1	spermatogenesis associated, serine-rich 1	-	-	-	-	gi|169808394|ref|NP_081925.2|/6.21395e-143/spermatogenesis-associated serine-rich protein 1 [Mus musculus]
332993	603	1	3	0.186653	0.550064	1.55924	Up	0.386242	0.711777	Gm5129	predicted gene 5129	-	-	-	-	gi|26345606|dbj|BAC36454.1|/2.11001e-49/unnamed protein product [Mus musculus]
319224	3869	1	3	0.0290906	0.0857298	1.55924	Up	0.386242	0.709519	6330410L21Rik	RIKEN cDNA 6330410L21 gene	K00709;K04357	-	-	-	gi|148680289|gb|EDL12236.1|/2.939e-80/mCG146134 [Mus musculus]
15407	2077	3	9	0.162569	0.479088	1.55924	Up	0.0986774	0.345093	Hoxb1	homeobox B1	K09301	GO:0043231//intracellular membrane-bounded organelle	GO:0001071//nucleic acid binding transcription factor activity;GO:0003677//DNA binding;GO:0005515//protein binding	GO:0003002//regionalization;GO:0006357//regulation of transcription from RNA polymerase II promoter;GO:0021546//rhombomere development;GO:0021548//pons development;GO:0021604;GO:0048562//embryonic organ morphogenesis	gi|226693400|ref|NP_032292.3|/2.50006e-149/homeobox protein Hox-B1 [Mus musculus]
17952	6705	1	3	0.0167862	0.0494689	1.55924	Up	0.386242	0.714601	Naip6	NLR family, apoptosis inhibitory protein 6	K12807	-	GO:0043169//cation binding	GO:0006915//apoptotic process;GO:0006950//response to stress	gi|124107600|ref|NP_035001.2|/0/baculoviral IAP repeat-containing protein 1f [Mus musculus]
27209	81	1	3	1.38953	4.09492	1.55924	Up	0.386242	0.714522	Snord32a	small nucleolar RNA, C/D box 32A	-	-	-	-	-
100502653	1157	1	3	0.0972789	0.28668	1.55924	Up	0.386242	0.713736	C130060C02Rik	RIKEN cDNA C130060C02 gene	-	-	-	-	gi|148709590|gb|EDL41536.1|/5.98428e-29/mCG145652 [Mus musculus]
320214	2765	1	3	0.0407058	0.11996	1.55924	Up	0.386242	0.712325	Maats1	MYCBP-associated, testis expressed 1	-	GO:0043231//intracellular membrane-bounded organelle	GO:0005488//binding	-	gi|148665557|gb|EDK97973.1|/0/mCG129098, isoform CRA_b [Mus musculus]
380701	2377	1	3	0.0473503	0.139541	1.55924	Up	0.386242	0.712168	Slc47a2	solute carrier family 47, member 2	K03327	GO:0005626//insoluble fraction;GO:0016020//membrane	GO:0015299//solute:hydrogen antiporter activity	GO:0006812//cation transport;GO:0006818//hydrogen transport;GO:0015893//drug transport	gi|85702045|ref|NP_001028714.1|/0/multidrug and toxin extrusion protein 2 [Mus musculus]
319151	411	1	3	0.273848	0.807028	1.55924	Up	0.386242	0.711934	Hist1h3e	histone cluster 1, H3e	K11253	GO:0000785//chromatin;GO:0031981//nuclear lumen	GO:0003676//nucleic acid binding	GO:0007599//hemostasis;GO:0034728//nucleosome organization	gi|395537280|ref|XP_003770631.1|/8.55945e-70/PREDICTED: histone H3.2-like [Sarcophilus harrisii]
71768	3540	2	6	0.0635885	0.187395	1.55924	Up	0.188619	0.505413	Vwce	von Willebrand factor C and EGF domains	K06702	-	-	-	gi|226442830|ref|NP_082189.1|/0/von Willebrand factor C and EGF domain-containing protein precursor [Mus musculus]
78284	1553	3	9	0.217421	0.640738	1.55924	Up	0.0986774	0.344878	Creb3l4	cAMP responsive element binding protein 3-like 4	K09048	GO:0031090//organelle membrane;GO:0031224//intrinsic to membrane;GO:0031982//vesicle;GO:0043231//intracellular membrane-bounded organelle	GO:0001071//nucleic acid binding transcription factor activity;GO:0003677//DNA binding;GO:0005515//protein binding	GO:0006357//regulation of transcription from RNA polymerase II promoter;GO:0006950//response to stress;GO:0048232//male gamete generation	gi|148683207|gb|EDL15154.1|/3.15191e-175/cAMP responsive element binding protein 3-like 4, isoform CRA_b [Mus musculus]
11444	5405	2	6	0.0416472	0.122734	1.55924	Up	0.188619	0.505332	Chrnb2	cholinergic receptor, nicotinic, beta polypeptide 2 (neuronal)	K04813	GO:0005626//insoluble fraction;GO:0005887//integral to plasma membrane;GO:0009986//cell surface	GO:0004888//transmembrane signaling receptor activity;GO:0005231//excitatory extracellular ligand-gated ion channel activity;GO:0042165//neurotransmitter binding	GO:0001508//regulation of action potential;GO:0001963//synaptic transmission, dopaminergic;GO:0006936//muscle contraction;GO:0006950//response to stress;GO:0007274//neuromuscular synaptic transmission;GO:0007612//learning;GO:0007631//feeding behavior;GO:0007632//visual behavior;GO:0010646//regulation of cell communication;GO:0010769//regulation of cell morphogenesis involved in differentiation;GO…	gi|31542397|ref|NP_033732.2|/0/neuronal acetylcholine receptor subunit beta-2 precursor [Mus musculus]
12813	3139	1	3	0.0358559	0.105667	1.55924	Up	0.386242	0.71405	Col10a1	collagen, type X, alpha 1	K07296	GO:0005578//proteinaceous extracellular matrix;GO:0044444//cytoplasmic part	-	GO:0048731	gi|49794|emb|CAA79736.1|/0/alpha-1 type-x collagen [Mus musculus]
94090	4680	1	3	0.0240495	0.0708737	1.55924	Up	0.386242	0.713657	Trim9	tripartite motif-containing 9	K10649	GO:0030136//clathrin-coated vesicle;GO:0043005//neuron projection;GO:0043232;GO:0044459//plasma membrane part	GO:0019787//small conjugating protein ligase activity;GO:0042802//identical protein binding;GO:0046914//transition metal ion binding	GO:0006511//ubiquitin-dependent protein catabolic process;GO:0017158//regulation of calcium ion-dependent exocytosis;GO:0031333//negative regulation of protein complex assembly;GO:0032446//protein modification by small protein conjugation	gi|37359882|dbj|BAC97919.1|/0/mKIAA0282 protein [Mus musculus]
18588	899	1	3	0.125197	0.368953	1.55924	Up	0.386242	0.711387	Pde6g	phosphodiesterase 6G, cGMP-specific, rod, gamma	K13759	GO:0044444//cytoplasmic part	GO:0004114//3',5'-cyclic-nucleotide phosphodiesterase activity;GO:0019002//GMP binding;GO:0030234//enzyme regulator activity	GO:0000165//MAPK cascade;GO:0001775//cell activation;GO:0007599//hemostasis;GO:0008277//regulation of G-protein coupled receptor protein signaling pathway;GO:0009967//positive regulation of signal transduction;GO:0050953//sensory perception of light stimulus	gi|119610072|gb|EAW89666.1|/1.63944e-46/phosphodiesterase 6G, cGMP-specific, rod, gamma [Homo sapiens]
76649	586	1	3	0.192068	0.566022	1.55924	Up	0.386242	0.710997	1700119H24Rik	RIKEN cDNA 1700119H24 gene	-	-	-	-	gi|148665452|gb|EDK97868.1|/6.36342e-48/mCG144812 [Mus musculus]
19222	3334	1	3	0.0337587	0.0994867	1.55924	Up	0.386242	0.708976	Ptgir	prostaglandin I receptor (IP)	K04263	GO:0016021//integral to membrane	GO:0004888//transmembrane signaling receptor activity;GO:0030695//GTPase regulator activity	GO:0001775//cell activation;GO:0007154//cell communication;GO:0007186//G-protein coupled receptor signaling pathway;GO:0007599//hemostasis;GO:0019222//regulation of metabolic process	gi|493688|dbj|BAA05144.1|/0/prostacyclin receptor [Mus musculus]
110595	1416	1	3	0.0794856	0.234243	1.55924	Up	0.386242	0.712246	Timp4	tissue inhibitor of metalloproteinase 4	-	GO:0030016//myofibril;GO:0031012//extracellular matrix	GO:0004866//endopeptidase inhibitor activity;GO:0043169//cation binding	GO:0002237//response to molecule of bacterial origin;GO:0007399//nervous system development;GO:0009725//response to hormone stimulus;GO:0010466//negative regulation of peptidase activity;GO:0048511//rhythmic process	gi|110625888|ref|NP_542370.3|/1.31408e-124/metalloproteinase inhibitor 4 precursor [Mus musculus]
217217	1362	1	3	0.0826371	0.243531	1.55924	Up	0.386242	0.708744	Asb16	ankyrin repeat and SOCS box-containing 16	K10338	-	GO:0005488//binding	GO:0007165//signal transduction	gi|22507369|ref|NP_683755.1|/0/ankyrin repeat and SOCS box protein 16 [Mus musculus]
626049	574	1	3	0.196083	0.577855	1.55924	Up	0.386242	0.713972	Gm20753	predicted gene, 20753	-	-	-	-	gi|148707919|gb|EDL39866.1|/1.85804e-65/mCG145607 [Mus musculus]
319818	3354	1	3	0.0335574	0.0988935	1.55924	Up	0.386242	0.713343	A930011G23Rik	RIKEN cDNA A930011G23 gene	-	-	-	-	gi|148688369|gb|EDL20316.1|/4.73271e-79/mCG144685 [Mus musculus]
69034	645	1	3	0.174499	0.514246	1.55924	Up	0.386242	0.71209	Nupr1l	nuclear protein transcriptional regulator 1 like	-	-	-	-	gi|12840957|dbj|BAB25026.1|/1.3401e-48/unnamed protein product [Mus musculus]
623131	1293	2	6	0.174094	0.513053	1.55924	Up	0.188619	0.505736	Prr19	proline rich 19	-	-	-	-	gi|124486845|ref|NP_001074763.1|/1.61e-150/proline-rich protein 19 [Mus musculus]
17002	2742	1	3	0.0410473	0.120966	1.55924	Up	0.386242	0.70983	Ltf	lactotransferrin	K14736	GO:0016023//cytoplasmic membrane-bounded vesicle	GO:0004175//endopeptidase activity;GO:0005506//iron ion binding;GO:0005539//glycosaminoglycan binding	GO:0000041//transition metal ion transport;GO:0006875//cellular metal ion homeostasis;GO:0006952//defense response;GO:0006955//immune response	gi|31560677|ref|NP_032548.2|/0/lactotransferrin precursor [Mus musculus]
435145	1804	1	3	0.0623901	0.183863	1.55924	Up	0.386242	0.709209	AI848285	expressed sequence AI848285	-	-	-	-	gi|333108269|ref|NP_001193950.1|/1.16356e-115/expressed sequence AI848285 precursor [Mus musculus]
13616	2963	1	3	0.0379857	0.111944	1.55924	Up	0.386242	0.708666	Edn3	endothelin 3	K05227	GO:0000267//cell fraction;GO:0044421//extracellular region part	GO:0031705//bombesin receptor binding	GO:0001667//ameboidal cell migration;GO:0001990;GO:0002027//regulation of heart rate;GO:0002687//positive regulation of leukocyte migration;GO:0002790//peptide secretion;GO:0007088//regulation of mitosis;GO:0008283//cell proliferation;GO:0014820//tonic smooth muscle contraction;GO:0014821;GO:0019932//second-messenger-mediated signaling;GO:0030595//leukocyte chemotaxis;GO:0042310//vasoconstriction…	gi|6681267|ref|NP_031929.1|/3.81296e-117/endothelin-3 precursor [Mus musculus]
70129	2345	2	6	0.0959929	0.28289	1.55924	Up	0.188619	0.506221	Slc44a4	solute carrier family 44, member 4	K15377	GO:0016020//membrane	GO:0005275//amine transmembrane transporter activity	GO:0015697//quaternary ammonium group transport	gi|12963733|ref|NP_076046.1|/0/choline transporter-like protein 4 [Mus musculus]
17932	5529	1	3	0.0203566	0.0599907	1.55924	Up	0.386242	0.714365	Myt1	myelin transcription factor 1	-	GO:0043231//intracellular membrane-bounded organelle	GO:0001071//nucleic acid binding transcription factor activity;GO:0003676//nucleic acid binding;GO:0046914//transition metal ion binding	GO:0006351//transcription, DNA-dependent;GO:0007275//multicellular organismal development;GO:0048869//cellular developmental process	gi|49022813|dbj|BAC41451.2|/0/mKIAA0835 protein [Mus musculus]
194974	1205	1	3	0.0934039	0.27526	1.55924	Up	0.386242	0.714286	Sun3	Sad1 and UNC84 domain containing 3	-	GO:0031224//intrinsic to membrane;GO:0034992//microtubule organizing center attachment site	GO:0005488//binding	-	gi|81862415|sp|Q5SS91.1|SUN3_MOUSE/1.76296e-172/RecName: Full=SUN domain-containing protein 3; AltName: Full=Sad1/unc-84 domain-containing protein 1
238555	2983	1	3	0.037731	0.111193	1.55924	Up	0.386242	0.714207	Btn2a2	butyrophilin, subfamily 2, member A2	K06712	GO:0031224//intrinsic to membrane	-	-	gi|148700619|gb|EDL32566.1|/0/butyrophilin, subfamily 2, member A2, isoform CRA_b [Mus musculus]
269295	1263	1	3	0.0891145	0.26262	1.55924	Up	0.386242	0.712403	Rtn4rl2	reticulon 4 receptor-like 2	K06260	GO:0009986//cell surface;GO:0031225//anchored to membrane	GO:0004871//signal transducer activity	GO:0007165//signal transduction;GO:0007409//axonogenesis	gi|123233600|emb|CAM23320.1|/0/reticulon 4 receptor-like 2 [Mus musculus]
NM_001256158	1756	1	3	0.0640955	0.188889	1.55924	Up	0.386242	0.711621	-	-	-	-	-	-	-
100041621	2061	1	3	0.0546102	0.160936	1.55924	Up	0.386242	0.711543	Gm3435	predicted gene 3435	-	GO:0031224//intrinsic to membrane	-	-	gi|183074537|ref|NP_001116844.1|/0/uncharacterized protein LOC100041621 [Mus musculus]
110877	3118	5	15	0.180487	0.531893	1.55924	Up	0.0294978	0.157528	Slc18a1	solute carrier family 18 (vesicular monoamine), member 1	K08155	GO:0005626//insoluble fraction;GO:0030658//transport vesicle membrane;GO:0031224//intrinsic to membrane	GO:0005275//amine transmembrane transporter activity;GO:0005515//protein binding	GO:0015837//amine transport;GO:0015893//drug transport	gi|23346439|ref|NP_694694.1|/0/chromaffin granule amine transporter [Mus musculus]
16979	3756	1	3	0.0299658	0.088309	1.55924	Up	0.386242	0.710452	Lrrn1	leucine rich repeat protein 1, neuronal	K07523	GO:0031224//intrinsic to membrane	-	-	gi|50510957|dbj|BAD32464.1|/0/mKIAA1497 protein [Mus musculus]
27217	2294	2	6	0.098127	0.289179	1.55924	Up	0.188619	0.505574	Mixl1	Mix1 homeobox-like 1 (Xenopus laevis)	K09326;K08031;K09327	GO:0043231//intracellular membrane-bounded organelle	GO:0001071//nucleic acid binding transcription factor activity;GO:0003677//DNA binding	GO:0001667//ameboidal cell migration;GO:0001704//formation of primary germ layer;GO:0006351//transcription, DNA-dependent;GO:0009888//tissue development;GO:0048513//organ development;GO:0048869//cellular developmental process	gi|7305269|ref|NP_038757.1|/8.54137e-114/homeobox protein MIXL1 [Mus musculus]
74485	3988	1	3	0.0282226	0.0831717	1.55924	Up	0.386242	0.709597	Lrrc71	leucine rich repeat containing 71	K10165	-	-	-	gi|284055285|ref|NP_083247.1|/0/leucine-rich repeat-containing protein 71 [Mus musculus]
277744	922	1	3	0.122073	0.359749	1.55924	Up	0.386242	0.714837	Gm694	predicted gene 694	-	-	-	-	gi|85701868|ref|NP_001028546.1|/1.61577e-89/uncharacterized protein LOC277744 [Mus musculus]
14428	1957	1	3	0.0575124	0.169488	1.55924	Up	0.386242	0.713422	Galr2	galanin receptor 2	K04231	GO:0031224//intrinsic to membrane	GO:0008188//neuropeptide receptor activity	GO:0003012//muscle system process;GO:0006650//glycerophospholipid metabolic process;GO:0007188//adenylate cyclase-modulating G-protein coupled receptor signaling pathway;GO:0007267//cell-cell signaling;GO:0007610//behavior;GO:0030030//cell projection organization;GO:0051480//cytosolic calcium ion homeostasis	gi|161353471|ref|NP_034384.3|/0/galanin receptor type 2 [Mus musculus]
83490	2615	2	6	0.0860816	0.253682	1.55924	Up	0.188619	0.506059	Pik3ap1	phosphoinositide-3-kinase adaptor protein 1	K12230	GO:0016020//membrane;GO:0044424//intracellular part	GO:0005488//binding	-	gi|13878195|ref|NP_113553.1|/0/phosphoinositide 3-kinase adapter protein 1 [Mus musculus]
320400	2491	2	6	0.0903667	0.26631	1.55924	Up	0.188619	0.505978	Gm16897	predicted gene, 16897	K06474	GO:0009986//cell surface;GO:0031224//intrinsic to membrane;GO:0044424//intracellular part	GO:0043168	GO:0002376//immune system process;GO:0007155//cell adhesion	gi|148680987|gb|EDL12934.1|/1.93421e-58/mCG146144 [Mus musculus]
170677	4364	1	3	0.0257909	0.0760057	1.55924	Up	0.386242	0.710374	Cdhr1	cadherin-related family member 1	K06813	GO:0016021//integral to membrane	GO:0004871//signal transducer activity;GO:0046872//metal ion binding	GO:0016337//cell-cell adhesion;GO:0023052//signaling;GO:0043954//cellular component maintenance;GO:0050953//sensory perception of light stimulus	gi|148692950|gb|EDL24897.1|/0/protocadherin 21 [Mus musculus]
626275	2364	2	6	0.0952214	0.280617	1.55924	Up	0.188619	0.506788	A930012L18Rik	RIKEN cDNA A930012L18 gene	-	-	-	-	gi|148678048|gb|EDL09995.1|/5.98188e-86/mCG145926 [Mus musculus]
14460	1902	10	30	0.591754	1.74389	1.55924	Up	0.00175875	0.0191128	Gata1	GATA binding protein 1	K09182	GO:0005635//nuclear envelope;GO:0031981//nuclear lumen	GO:0003677//DNA binding	GO:0003006//developmental process involved in reproduction;GO:0006355//regulation of transcription, DNA-dependent;GO:0007599//hemostasis;GO:0032354//response to follicle-stimulating hormone stimulus;GO:0051591//response to cAMP	gi|6679947|ref|NP_032115.1|/1.77442e-156/erythroid transcription factor [Mus musculus]
72240	518	1	3	0.217281	0.640326	1.55924	Up	0.386242	0.714443	1600014C23Rik	RIKEN cDNA 1600014C23 gene	-	-	-	-	gi|332205952|ref|NP_082440.1|/4.50225e-56/uncharacterized protein LOC72240 [Mus musculus]
140557	4056	1	3	0.0277494	0.0817773	1.55924	Up	0.386242	0.712794	Smc1b	structural maintenance of chromosomes 1B	K06636	GO:0000795//synaptonemal complex;GO:0008278//cohesin complex	GO:0003676//nucleic acid binding;GO:0032559	GO:0006996//organelle organization;GO:0007059//chromosome segregation;GO:0022403	gi|17978290|ref|NP_536718.1|/0/structural maintenance of chromosomes protein 1B [Mus musculus]
72978	2727	2	6	0.0825461	0.243263	1.55924	Up	0.188619	0.506383	Cnih3	cornichon homolog 3 (Drosophila)	-	GO:0008328//ionotropic glutamate receptor complex	-	GO:0006873//cellular ion homeostasis;GO:0007165//signal transduction;GO:0007270//neuron-neuron synaptic transmission;GO:0051641//cellular localization	gi|148681177|gb|EDL13124.1|/5.93942e-109/cornichon homolog 3 (Drosophila), isoform CRA_b [Mus musculus]
56293	1511	1	3	0.0744882	0.219516	1.55924	Up	0.386242	0.709752	Slc35g3	solute carrier family 35, member G3	K10491	GO:0031224//intrinsic to membrane	-	-	gi|114145473|ref|NP_063924.2|/7.73868e-171/solute carrier family 35 member G3 [Mus musculus]
257947	1130	1	3	0.0996032	0.29353	1.55924	Up	0.386242	0.712481	Olfr543	olfactory receptor 543	K04257	-	GO:0004871//signal transducer activity	GO:0023052//signaling	gi|268607637|ref|NP_001011782.2|/2.83591e-177/olfactory receptor 543 [Mus musculus]
338352	2812	2	6	0.080051	0.235909	1.55924	Up	0.188619	0.506626	Nell1	NEL-like 1	K04591	GO:0044424//intracellular part	GO:0019901//protein kinase binding;GO:0046872//metal ion binding	GO:0012502//induction of programmed cell death;GO:0030278//regulation of ossification;GO:0048731	gi|83776571|ref|NP_001032995.1|/0/protein kinase C-binding protein NELL1 precursor [Mus musculus]
14068	1868	1	3	0.0602525	0.177564	1.55924	Up	0.386242	0.713186	F7	coagulation factor VII	K01320	GO:0005624//membrane fraction;GO:0016020//membrane;GO:0044421//extracellular region part;GO:0044431//Golgi apparatus part;GO:0044432//endoplasmic reticulum part	GO:0004175//endopeptidase activity;GO:0005515//protein binding;GO:0046872//metal ion binding	GO:0002687//positive regulation of leukocyte migration;GO:0007596//blood coagulation;GO:0009887//organ morphogenesis;GO:0010740//positive regulation of intracellular protein kinase cascade;GO:0018200;GO:0033273//response to vitamin;GO:0043066//negative regulation of apoptotic process;GO:0043434//response to peptide hormone stimulus;GO:0048511//rhythmic process;GO:0048545//response to steroid horm…	gi|225543550|ref|NP_034302.2|/0/coagulation factor VII precursor [Mus musculus]
215243	2142	2	6	0.10509	0.3097	1.55924	Up	0.188619	0.50614	Traf3ip3	TRAF3 interacting protein 3	-	GO:0044464//cell part	GO:0005488//binding	-	gi|227498519|ref|NP_694777.3|/0/TRAF3-interacting JNK-activating modulator [Mus musculus]
214531	3245	2	6	0.0693693	0.204431	1.55924	Up	0.188619	0.505171	Tmprss13	transmembrane protease, serine 13	K09643	GO:0031224//intrinsic to membrane	GO:0004175//endopeptidase activity;GO:0004888//transmembrane signaling receptor activity	GO:0019538//protein metabolic process;GO:0023052//signaling	gi|111185930|ref|NP_001013391.2|/0/transmembrane protease serine 13 [Mus musculus]
170752	2093	1	3	0.0537753	0.158475	1.55924	Up	0.386242	0.710841	Bco2	beta-carotene oxygenase 2	K10252	GO:0030529//ribonucleoprotein complex	GO:0016701//oxidoreductase activity, acting on single donors with incorporation of molecular oxygen	GO:0001523//retinoid metabolic process;GO:0010467//gene expression;GO:0016116//carotenoid metabolic process	gi|18875374|ref|NP_573480.1|/0/beta,beta-carotene 9',10'-oxygenase [Mus musculus]
19276	4688	3	9	0.0720254	0.212258	1.55924	Up	0.0986774	0.344806	Ptprn2	protein tyrosine phosphatase, receptor type, N polypeptide 2	K07817	GO:0005626//insoluble fraction;GO:0016021//integral to membrane;GO:0016023//cytoplasmic membrane-bounded vesicle;GO:0033267//axon part	GO:0004725//protein tyrosine phosphatase activity;GO:0004871//signal transducer activity;GO:0005488//binding	GO:0006470//protein dephosphorylation;GO:0023052//signaling;GO:0043087//regulation of GTPase activity	gi|226052731|ref|NP_035345.2|/0/receptor-type tyrosine-protein phosphatase N2 precursor [Mus musculus]
107885	768	4	12	0.586207	1.72755	1.55924	Up	0.0534026	0.233741	Mthfs	5, 10-methenyltetrahydrofolate synthetase	K01934	GO:0016020//membrane;GO:0043231//intracellular membrane-bounded organelle;GO:0044444//cytoplasmic part	GO:0016597//amino acid binding;GO:0016882//cyclo-ligase activity;GO:0032559	GO:0006760//folic acid-containing compound metabolic process;GO:0006915//apoptotic process;GO:0032787//monocarboxylic acid metabolic process	gi|18093092|ref|NP_081105.1|/2.22491e-104/5-formyltetrahydrofolate cyclo-ligase [Mus musculus]
53868	1060	1	3	0.106181	0.312914	1.55924	Up	0.386242	0.7135	Rab25	RAB25, member RAS oncogene family	K07906	GO:0016020//membrane;GO:0031143//pseudopodium;GO:0031410//cytoplasmic vesicle	GO:0005515//protein binding;GO:0032561//guanyl ribonucleotide binding	GO:0006810//transport;GO:0008283//cell proliferation;GO:0030030//cell projection organization;GO:0035556//intracellular signal transduction	gi|31980838|ref|NP_058595.2|/7.41412e-116/ras-related protein Rab-25 [Mus musculus]
26946	3339	2	6	0.0674164	0.198675	1.55924	Up	0.188619	0.506464	Trpc7	transient receptor potential cation channel, subfamily C, member 7	K04970	GO:0031224//intrinsic to membrane	GO:0004871//signal transducer activity;GO:0005261//cation channel activity;GO:0005488//binding	GO:0000041//transition metal ion transport;GO:0001775//cell activation;GO:0006816//calcium ion transport;GO:0006935//chemotaxis;GO:0007599//hemostasis;GO:0023052//signaling	gi|6755889|ref|NP_036165.1|/0/short transient receptor potential channel 7 [Mus musculus]
68775	1597	1	3	0.0704769	0.207695	1.55924	Up	0.386242	0.710685	Atp6v1c2	ATPase, H+ transporting, lysosomal V1 subunit C2	K02148	GO:0033176;GO:0044444//cytoplasmic part	GO:0005488//binding;GO:0015662//ATPase activity, coupled to transmembrane movement of ions, phosphorylative mechanism	GO:0006875//cellular metal ion homeostasis;GO:0007169//transmembrane receptor protein tyrosine kinase signaling pathway;GO:0015031//protein transport;GO:0015988//energy coupled proton transmembrane transport, against electrochemical gradient	gi|227499977|ref|NP_001153104.1|/0/V-type proton ATPase subunit C 2 isoform 1 [Mus musculus]
83398	5361	1	3	0.0209945	0.0618707	1.55924	Up	0.386242	0.711465	Ndst3	N-deacetylase/N-sulfotransferase (heparan glucosaminyl) 3	K02578	GO:0012505//endomembrane system;GO:0031224//intrinsic to membrane;GO:0043231//intracellular membrane-bounded organelle	GO:0034483//heparan sulfate sulfotransferase activity	-	gi|71043953|ref|NP_112463.2|/0/bifunctional heparan sulfate N-deacetylase/N-sulfotransferase 3 [Mus musculus]
54420	2368	1	3	0.0475303	0.140071	1.55924	Up	0.386242	0.711153	Cldn8	claudin 8	K06087	GO:0031224//intrinsic to membrane;GO:0043231//intracellular membrane-bounded organelle;GO:0043296//apical junction complex	GO:0005515//protein binding	GO:0016337//cell-cell adhesion	gi|9055192|ref|NP_061248.1|/8.88357e-114/claudin-8 [Mus musculus]
78933	1864	1	3	0.0603818	0.177945	1.55924	Up	0.386242	0.708898	Agbl4	ATP/GTP binding protein-like 4	K02999	GO:0044444//cytoplasmic part	GO:0008092//cytoskeletal protein binding;GO:0008235//metalloexopeptidase activity;GO:0046914//transition metal ion binding	GO:0018410;GO:0035608//protein deglutamylation	gi|114796654|ref|NP_084507.1|/0/cytosolic carboxypeptidase 6 isoform 1 [Mus musculus]
100009600	1010	2	6	0.222875	0.656809	1.55924	Up	0.188619	0.506302	Zglp1	zinc finger, GATA-like protein 1	K09183	GO:0043231//intracellular membrane-bounded organelle	GO:0001071//nucleic acid binding transcription factor activity;GO:0003677//DNA binding;GO:0046914//transition metal ion binding	GO:0006357//regulation of transcription from RNA polymerase II promoter;GO:0007281//germ cell development;GO:0048232//male gamete generation	gi|148693208|gb|EDL25155.1|/7.22767e-158/mCG52721 [Mus musculus]
100217467	101	1	3	1.11437	3.28405	1.55924	Up	0.386242	0.714129	Snora5c	small nucleolar RNA, H/ACA box 5C	-	-	-	-	-
387247	103	1	3	1.09273	3.22028	1.55924	Up	0.386242	0.713579	Mirlet7d	microRNA let7d	-	-	-	-	-
381404	2580	1	3	0.0436247	0.128562	1.55924	Up	0.386242	0.708511	Pabpc1l	poly(A) binding protein, cytoplasmic 1-like	K13126	-	GO:0005488//binding	-	gi|166157896|ref|NP_001107551.1|/0/polyadenylate-binding protein 1-like [Mus musculus]
16502	7788	1	3	0.0144519	0.0425897	1.55924	Up	0.386242	0.711855	Kcnc1	potassium voltage gated channel, Shaw-related subfamily, member 1	K04887	GO:0005887//integral to plasma membrane;GO:0032589//neuron projection membrane;GO:0043025//neuronal cell body	GO:0005267//potassium channel activity	GO:0030001//metal ion transport;GO:0034220//ion transmembrane transport	gi|6680522|ref|NP_032447.1|/0/potassium voltage-gated channel subfamily C member 1 isoform B [Mus musculus]
18417	1872	1	3	0.0601238	0.177184	1.55924	Up	0.386242	0.710607	Cldn11	claudin 11	K06087	GO:0016021//integral to membrane;GO:0043296//apical junction complex	GO:0005515//protein binding	GO:0007272;GO:0016337//cell-cell adhesion;GO:0048232//male gamete generation	gi|148703035|gb|EDL34982.1|/3.00213e-114/claudin 11 [Mus musculus]
16871	2208	8	24	0.407796	1.20177	1.55924	Up	0.00532532	0.0455255	Lhx3	LIM homeobox protein 3	K09374	GO:0043231//intracellular membrane-bounded organelle;GO:0043234//protein complex	GO:0001071//nucleic acid binding transcription factor activity;GO:0003677//DNA binding;GO:0046914//transition metal ion binding	GO:0003002//regionalization;GO:0006357//regulation of transcription from RNA polymerase II promoter;GO:0006915//apoptotic process;GO:0007411//axon guidance;GO:0021523//somatic motor neuron differentiation;GO:0021536//diencephalon development	gi|148676345|gb|EDL08292.1|/0/mCG18748, isoform CRA_b [Mus musculus]
21922	1009	1	3	0.111548	0.32873	1.55924	Up	0.386242	0.709907	Clec3b	C-type lectin domain family 3, member b	K12589	GO:0044421//extracellular region part	GO:0030246//carbohydrate binding;GO:0046872//metal ion binding	GO:0048731	gi|171184425|ref|NP_035736.2|/6.82606e-108/tetranectin precursor [Mus musculus]
77875	1114	1	3	0.101034	0.297746	1.55924	Up	0.386242	0.713893	Cyp4f41-ps	cytochrome P450, family 4, subfamily f, polypeptide 41 pseudogene	-	-	-	-	gi|148708330|gb|EDL40277.1|/3.97591e-91/mCG54752 [Mus musculus]
432870	2156	2	6	0.104408	0.307689	1.55924	Up	0.188619	0.506545	Gm5464	predicted gene 5464	-	-	-	-	gi|85702228|ref|NP_001030053.1|/1.23869e-82/uncharacterized protein LOC432870 [Mus musculus]
210801	9220	3	9	0.036622	0.107925	1.55924	Up	0.0986774	0.34495	Unc5d	unc-5 homolog D (C. elegans)	K07521	GO:0031224//intrinsic to membrane	GO:0004871//signal transducer activity	GO:0006935//chemotaxis;GO:0012501//programmed cell death;GO:0023052//signaling;GO:0032501//multicellular organismal process	gi|23346575|ref|NP_694775.1|/0/netrin receptor UNC5D precursor [Mus musculus]
216439	5633	2	6	0.0399615	0.117766	1.55924	Up	0.188619	0.505493	Agap2	ArfGAP with GTPase domain, ankyrin repeat and PH domain 2	K12491	GO:0031981//nuclear lumen;GO:0044444//cytoplasmic part	GO:0005083//small GTPase regulator activity;GO:0008047//enzyme activator activity;GO:0017111//nucleoside-triphosphatase activity;GO:0019887//protein kinase regulator activity;GO:0019900//kinase binding;GO:0032559;GO:0032561//guanyl ribonucleotide binding;GO:0046914//transition metal ion binding	GO:0001932//regulation of protein phosphorylation;GO:0006357//regulation of transcription from RNA polymerase II promoter;GO:0006935//chemotaxis;GO:0007010//cytoskeleton organization;GO:0009895;GO:0010740//positive regulation of intracellular protein kinase cascade;GO:0016192//vesicle-mediated transport;GO:0032012//regulation of ARF protein signal transduction;GO:0033598//mammary gland epithelial…	gi|84370300|ref|NP_001028435.1|/0/arf-GAP with GTPase, ANK repeat and PH domain-containing protein 2 [Mus musculus]
414084	3769	0	1	0.01	0.0293348	1.55261	Up	0.508954	0.767775	Tnip3	TNFAIP3 interacting protein 3	-	-	-	-	gi|110665744|ref|NP_001001495.2|/1.77954e-98/RIKEN cDNA 9030611K07 [Mus musculus]
223227	3798	0	1	0.01	0.0291108	1.54156	Up	0.508954	0.756292	Sox21	SRY-box containing gene 21	K09267	-	GO:0003677//DNA binding	GO:0006357//regulation of transcription from RNA polymerase II promoter;GO:0008544//epidermis development;GO:0030154//cell differentiation;GO:0042303//molting cycle	gi|38649222|gb|AAH63054.1|/1.89626e-140/Sox21 protein, partial [Mus musculus]
67703	3802	0	1	0.01	0.0290802	1.54004	Up	0.508954	0.751106	Kirrel3	kin of IRRE like 3 (Drosophila)	K06755;K06767;K14319	GO:0030425//dendrite;GO:0031224//intrinsic to membrane	GO:0019904//protein domain specific binding	GO:0048534	gi|300193007|ref|NP_001177842.1|/0/kin of IRRE-like protein 3 isoform D precursor [Mus musculus]
71145	3809	0	1	0.01	0.0290268	1.53738	Up	0.508954	0.752098	Scara5	scavenger receptor class A, member 5 (putative)	K06558	GO:0016021//integral to membrane	GO:0004888//transmembrane signaling receptor activity;GO:0005488//binding	GO:0006826//iron ion transport;GO:0006875//cellular metal ion homeostasis;GO:0009408//response to heat;GO:0016192//vesicle-mediated transport;GO:0023052//signaling;GO:0051260//protein homooligomerization	gi|269995949|ref|NP_001161790.1|/1.00773e-166/scavenger receptor class A member 5 isoform 2 [Mus musculus]
75820	3817	0	1	0.01	0.0289659	1.53436	Up	0.508954	0.762704	Wdr64	WD repeat domain 64	K10599;K12862	-	-	-	gi|268370090|ref|NP_083729.2|/0/WD repeat-containing protein 64 [Mus musculus]
380977	1397	1	3	0.0824554	0.237429	1.52581	Up	0.386242	0.709364	A330009N23Rik	RIKEN cDNA A330009N23 gene	-	-	-	-	gi|148672112|gb|EDL04059.1|/2.88671e-46/mCG140896 [Mus musculus]
[truncated: 15,716 more rows]
